# Supplementary material for: A Solvent Exchange Induced Robust Wet Adhesive Hydrogels to Treat Solid Tumor Through Synchronous Ethanol Ablation and Chemotherapy
Source: Adv Sci (Weinh). 2024 Apr 6;11(24):2309760. doi: 10.1002/advs.202309760 (PMC11200021; doi:10.1002/advs.202309760)
Supplement: Supplementary file 4 — Supplemental Table 1 [file ADVS-11-2309760-s003.xlsx]

## Sheet: figure-2
figure-2 b					figure-2 d					figure-2 e						figure-2h.i								figure-2 j.k								figure-2 l					figure-2 m						figure-2 n
Time (s)	G'	G''			strain(%)	G'	G''			t(min)	G'	G''	γ			Time(h)	Exchange ratio (%)							Time(h)	G'			G''				3200.62	19.001	983.675				LA	GA	LA-GA				PGL ethanol gel	LA	PGL hydrogel
3	54.403	34.963			0.992	54.901	37.062			0.05	57.37	39.311	1			0.167	34.67	30.98	30.98	31.96	34.42			0	0.054403	0.056878	0.064936	0.034963	0.03537	0.037675		3199.93	24.6012	-393.878			399.19	102.13	81.07	73.28			900.59	66.9951	45.79	58.47
6	54.544	35.054			1.09	54.868	37.045			0.1	57.477	39.513	1			0.5	71.79	67.61	66.63	74.01	76.22			0.016667	2.5927	2.9672	3.6083	0.41505	0.44617	0.4994		3199.23	2.21946	-77.8103			401.12	102.63	81.03	73.71			902.52	67.6112	45.58	58.26
9	54.754	35.033			1.19	55.143	37.121			0.15	57.686	39.463	1			1	87.16	85.68	84.58	87.28	87.77			0.083333	5.5972	6.083	6.8116	0.74402	0.76769	0.80782		3198.53	-3.00493	-247.599			403.05	103.46	82.13	73.82			904.45	68.3336	45.375	58.07
12	54.913	35.073			1.29	55.398	37.209			0.2	57.808	39.548	1			3	92.69	96.26	95.76	97.24	96.75			0.166667	8.2208	8.7447	9.5212	1.0238	1.0423	1.0734		3197.83	-5.61496	-244.609			404.98	103.96	81.92	73.97			906.38	68.7603	45.21	57.88
15	55.139	35.123			1.41	55.54	37.283			0.25	57.922	39.576	1			6	93.48	97.02	96.6	98.08	97.52			0.5	13.613	14.516	15.72	2.0548	2.0391	2.0525		3197.13	4.14123	-727.179			406.91	103.39	80.96	73.8			908.31	69.0654	45.07	57.74
18	55.464	35.175			1.54	55.802	37.395			0.3	58.225	39.538	1			12	94.15	97.72	97.35	98.89	98.3			1	23.44	24.058	24.959	3.8544	3.7624	3.7125		3196.43	-1.22816	-621.189			408.84	103.07	80.17	73.69			910.24	69.3503	44.815	57.56
21	55.663	35.259			1.68	55.954	37.454			0.35	58.328	39.704	1			24	94.57	98.16	97.79	99.52	98.9			1.5	30.492	30.957	31.674	4.8707	4.7099	4.5718		3195.73	11.8289	-966.038			410.76	102.62	79.46	73.43			912.16	69.5572	44.4	57.31
24	55.975	35.277			1.84	56.214	37.543			0.4	58.509	39.757	1			48	94.86	98.46	98.1	99.95	99.33			6	45.258	45.935	46.507	6.9263	6.9893	7.0117		3195.04	17.1426	-99.3021			412.69	102.39	79.6	73.31			914.09	69.5226	43.85	56.94
27	56.295	35.37			2	56.606	37.487			0.45	58.744	39.802	1											24	47.917	48.752	49.378	8.0895	8.1019	8.0962		3194.34	24.7265	-687.491			414.62	101.78	80.04	72.8			916.02	69.3482	43.19	56.46
30	56.612	35.403			2.19	56.826	37.665			0.5	59.046	40.035	1																			3193.64	46.8688	558.624			416.55	99.89	78.64	72.05			917.95	69.0484	42.42	55.88
33	56.878	35.477			2.39	57.013	37.696			0.55	59.085	39.968	1																			3192.94	53.0391	1942.23			418.48	96.26	76.53	70.59			919.88	68.5525	41.565	55.21
36	57.166	35.555			2.61	57.259	37.5			0.6	59.401	39.991	1																			3192.24	45.044	-792.723			420.41	95.38	75.75	69.81			921.81	68.1716	40.62	54.41
39	57.708	35.62			2.84	57.635	37.51			0.65	59.459	40.015	1																			3191.54	38.4156	1938.87			422.33	95.94	76.06	69.6			923.74	68.2276	39.595	53.52
42	58.177	35.777			3.1	57.91	38.468			0.7	59.599	40.12	1																			3190.84	25.3401	68.5925			424.26	97.12	75.89	69.91			925.66	68.4402	38.48	52.55
45	58.643	35.832			3.39	58.377	38.098			0.75	59.879	40.201	1																			3190.14	44.9283	757.719			426.19	99.28	75.73	70.69			927.59	69.099	37.33	51.57
48	59.045	35.916			3.69	58.01	38.031			0.8	60.194	40.247	1																			3189.44	49.6346	-386.47			428.12	101.11	74.91	71.58			929.52	69.8957	36.355	50.73
51	59.572	36.029			4.03	58.231	38.075			0.85	60.468	40.251	1																			3188.74	59.8627	1373.19			430.05	102.16	74.55	72			931.45	70.1534	35.945	50.33
54	59.997	36.013			4.4	58.488	38.452			0.9	60.526	40.317	1																			3188.04	54.1732	885.091			431.98	103	73.53	72.17			933.38	70.0252	36.285	50.47
57	60.484	36.215			4.8	58.815	38.176			0.95	60.82	40.44	1																			3187.34	41.6221	85.6689			433.91	103.55	72.93	72.24			935.31	69.6336	36.9	50.87
60	60.864	36.281			5.24	59.03	38.296			1	60.958	40.445	1																			3186.64	31.9741	-1750.46			435.83	103.93	72.04	72.3			937.23	69.0989	37.22	51.1
63	61.441	36.273			5.72	59.25	38.324			1.05	61.277	40.469	1																			3185.94	22.9452	766.412			437.76	104.28	71.59	72.2			939.16	68.7224	37.115	51.06
66	61.807	36.519			6.25	59.449	38.423			1.1	61.567	40.52	1																			3185.24	11.3795	1036.82			439.69	104.4	70.35	72.07			941.09	68.4511	36.8	50.91
69	62.569	36.422			6.82	59.826	38.518			1.15	61.818	40.522	1																			3184.54	10.7219	374.306			441.62	103.55	69.02	71.38			943.02	68.1613	36.5	50.8
72	63.451	36.681			7.44	59.822	38.821			1.2	62.052	40.702	1																			3183.84	10.7424	781.954			443.55	102.62	67.86	71.04			944.95	67.8021	36.355	50.82
75	63.692	36.883			8.12	60.256	38.654			1.25	62.237	40.736	1																			3183.13	29.0835	1292.54			445.48	101.88	67.35	70.51			946.88	67.4445	36.42	51.06
78	64.276	36.918			8.86	60.465	38.704			1.3	62.487	40.81	1																			3182.43	37.253	1215.79			447.4	100.6	66.7	69.67			948.81	67.4465	36.73	51.56
81	64.936	36.94			9.67	60.67	38.808			1.35	62.764	40.859	1																			3181.73	40.9064	1414.71			449.33	99.41	65.38	68.85			950.73	67.6702	37.315	52.27
84	65.828	37.144			10.6	60.836	38.84			1.4	63.046	40.9	1																			3181.03	30.0412	-1009.09			451.26	99.66	63.63	68.6			952.66	67.7645	38.15	53.2
87	66.175	37.237			11.5	61.037	38.913			1.45	63.314	40.991	1																			3180.33	23.8981	-155.244			453.19	101.19	61.89	68.88			954.59	67.626	39.18	54.3
90	67.221	37.198			12.6	61.162	38.973			1.5	63.566	41.119	1																			3179.63	4.32125	1870.63			455.12	102.74	60.39	69.41			956.52	67.1375	40.3	55.37
93	67.938	37.483			13.7	61.337	39.018			1.55	63.858	41.062	1																			3178.93	0.0208	1826.22			457.05	103.5	59	69.26			958.45	66.5685	41.43	56.39
96	68.378	37.499			15	61.606	39.268			1.6	64.249	41.159	1																			3178.22	6.15935	1746.98			458.98	104.44	57.97	69.4			960.38	65.9729	42.475	57.41
99	69.065	37.675			16.3	61.814	39.119			1.65	64.558	41.262	1																			3177.52	18.5448	1288.16			460.9	104.81	56.66	69.42			962.3	65.2862	43.395	58.48
102	69.508	37.633			17.8	61.98	39.131			1.7	64.847	41.328	1																			3176.82	24.4392	966.97			462.83	104.8	55.84	69.25			964.23	64.7196	44.145	59.59
105	70.162	37.947			19.5	62.131	39.229			1.75	65.137	41.346	1																			3176.12	22.7848	1334.71			464.76	104.73	55.57	68.79			966.16	64.2438	44.78	60.52
108	70.842	37.808			21.2	62.199	39.28			1.8	65.432	41.494	1																			3175.42	25.1904	668.293			466.69	104.89	55	68.6			968.09	63.56	45.33	61.21
111	71.338	38.078			23.2	62.338	39.319			1.85	65.743	41.444	1																			3174.71	18.9885	36.1761			468.62	104.64	54.61	68.25			970.02	62.8156	45.815	61.76
114	71.746	38.151			25.3	62.398	39.35			1.9	66.064	41.583	1																			3174.01	0.730565	919.389			470.55	104.12	53.74	67.97			971.95	62.2452	46.245	62.25
117	72.165	38.19			27.6	62.387	39.398			1.95	66.448	41.619	1																			3173.31	-14.1944	-57.6718			472.47	103.91	53.1	67.65			973.88	61.6719	46.635	62.69
120	72.837	38.253			30.1	62.291	39.394			2	66.715	41.768	1																			3172.6	-36.1324	239.179			474.4	104.33	52.76	68			975.8	61.0094	46.97	63.07
					32.9	62.259	39.39			2.05	13.173	16.025	1000																			3171.9	-27.4333	2015.77			476.33	104.3	52.43	68.27			977.73	60.2882	47.265	63.42
					35.9	62.066	39.35			2.1	12.342	15.492	1000																			3171.2	-20.3951	1795.14			478.26	104.26	51.64	68.53			979.66	59.602	47.525	63.73
					39.2	61.808	39.389			2.15	12.266	15.435	1000																			3170.49	-26.6076	1298.93			480.19	104.01	50.94	68.67			981.59	59.0138	47.75	64.01
					42.8	61.61	39.352			2.2	12.251	15.399	1000																			3169.79	-9.28359	561.706			482.12	103.78	49.99	68.75			983.52	58.5455	47.94	64.22
					46.7	61.067	39.308			2.25	12.248	15.376	1000																			3169.09	10.3032	856.391			484.05	103.57	49.4	68.77			985.45	58.2305	48.12	64.4
					50.9	60.649	39.231			2.3	12.241	15.357	1000																			3168.38	18.3432	978.62			485.97	103.62	48.7	68.99			987.37	57.974	48.285	64.51
					55.6	60.022	39.158			2.35	12.236	15.339	1000																			3167.68	26.8231	1960.16			487.9	103.49	48.69	69			989.3	57.6418	48.455	64.56
					60.7	59.491	39.043			2.4	12.242	15.336	1000																			3166.98	23.8438	396.827			489.83	103.36	48.45	69.27			991.23	57.2339	48.605	64.5
					66.2	58.6	38.895			2.45	12.245	15.325	1000																			3166.27	19.9244	1686.81			491.76	103.03	48.72	69.39			993.16	56.9134	48.715	64.37
					72.3	57.514	38.709			2.5	12.257	15.32	1000																			3165.57	0.935109	1876.2			493.69	102.81	49.27	69.66			995.09	56.7255	48.75	64.15
					78.9	56.517	38.475			2.55	12.256	15.308	1000																			3164.86	-6.11227	2202.63			495.62	102.61	50.26	69.88			997.02	56.6208	48.73	63.81
					86.1	55.183	38.223			2.6	12.253	15.29	1000																			3164.16	-42.4211	-116.823			497.54	102.5	50.65	70.17			998.95	56.5386	48.615	63.34
					94	53.709	37.875			2.65	12.251	15.276	1000																			3163.45	-75.5486	1617.58			499.47	102.31	51.97	70.29			1000.87	56.4089	48.445	62.8
					103	52.067	37.522			2.7	12.249	15.272	1000																			3162.75	-74.2387	569.139			501.4	102.66	52.55	70.68			1002.8	56.3336	48.295	62.22
					112	50.298	37.038			2.75	12.251	15.264	1000																			3162.04	-73.0654	104.524			503.33	103.42	53.97	71.01			1004.73	56.319	48.395	61.8
					122	48.37	36.544			2.8	12.257	15.258	1000																			3161.34	-57.4389	-188.582			505.26	104.05	55.25	71.45			1006.66	56.3843	48.835	61.65
					133	46.285	35.95			2.85	12.257	15.26	1000																			3160.63	-31.7716	1406.02			507.19	104.25	57.11	71.62			1008.59	56.5642	49.405	61.68
					146	44.122	35.305			2.9	12.26	15.261	1000																			3159.93	-26.1471	1215.12			509.12	104.23	59.16	71.98			1010.52	56.7553	49.82	61.77
					159	41.848	34.592			2.95	12.262	15.261	1000																			3159.22	5.66541	1332.81			511.04	103.77	59.69	71.76			1012.45	56.8397	50.045	61.92
					173	39.548	33.801			3	12.265	15.266	1000																			3158.52	-2.97187	-59.3809			512.97	102.91	60.19	71.37			1014.37	56.918	50.14	62.09
					189	37.14	32.984			3.05	12.265	15.266	1000																			3157.81	-14.0323	298.022			514.9	101.27	60.63	70.5			1016.3	57.0184	50.14	62.18
					207	34.811	32.074			3.1	12.266	15.262	1000																			3157.11	-11.6181	997.927			516.83	99.06	61.54	69.47			1018.23	57.1184	50.035	62.04
					225	32.424	31.174			3.15	12.264	15.253	1000																			3156.4	-27.4953	1525.87			518.76	97.17	61.22	68.9			1020.16	57.3593	49.89	61.62
					246	30.155	30.137			3.2	12.267	15.261	1000																			3155.7	-17.9514	-963.571			520.69	96.53	61.61	68.75			1022.09	57.7553	49.785	61
					269	27.958	29.098			3.25	12.265	15.254	1000																			3154.99	-33.2568	-1292.97			522.61	97.51	61.33	69.08			1024.02	58.1516	49.94	60.39
					293	25.873	27.975			3.3	12.265	15.249	1000																			3154.28	-28.214	1119.13			524.54	99.48	61.52	69.8			1025.94	58.5059	50.36	59.87
					320	24.052	26.847			3.35	12.264	15.251	1000																			3153.58	-31.0557	1405.68			526.47	101.47	61.03	70.42			1027.87	58.6958	50.79	59.42
					349	22.445	25.778			3.4	12.265	15.246	1000																			3152.87	-21.0594	-1871.03			528.4	103	59.34	71.06			1029.8	58.7849	51.015	59.15
					381	20.932	24.683			3.45	12.267	15.239	1000																			3152.16	-9.33549	778.838			530.33	103.83	57.85	71.34			1031.73	58.849	51.105	59.19
					416	19.632	23.648			3.5	12.265	15.232	1000																			3151.46	-7.32116	448.042			532.26	104.57	57.01	71.64			1033.66	58.9227	51.1	59.58
					454	18.474	22.591			3.55	12.263	15.221	1000																			3150.75	14.6317	151.359			534.19	105.08	57.6	71.88			1035.59	58.9427	51.045	60.13
					495	17.429	21.576			3.6	12.266	15.208	1000																			3150.04	40.5207	94.1546			536.11	105.49	58.96	72.25			1037.52	58.8077	50.965	60.67
					540	16.46	20.559			3.65	12.268	15.201	1000																			3149.34	22.1483	-784.763			538.04	105.73	60.72	72.47			1039.44	58.4888	50.84	61.25
					590	15.637	19.61			3.7	12.268	15.192	1000																			3148.63	14.9538	1621.68			539.97	105.96	62.7	72.72			1041.37	58.0712	50.61	61.97
					643	14.892	18.634			3.75	12.271	15.189	1000																			3147.92	6.45601	92.1903			541.9	105.99	63.27	72.77			1043.3	57.6068	50.285	62.81
					702	14.182	17.729			3.8	12.269	15.18	1000																			3147.21	8.83428	1265.58			543.83	106.03	62.99	72.83			1045.23	57.1811	49.95	63.66
					766	13.561	16.866			3.85	12.264	15.17	1000																			3146.51	-2.38879	522.882			545.76	105.91	61.86	72.64			1047.16	56.8793	49.795	64.44
					836	13.008	16.025			3.9	12.261	15.165	1000																			3145.8	-15.0156	-117.186			547.68	105.92	59.6	72.49			1049.09	56.6741	49.815	65.11
					913	12.506	15.207			3.95	12.264	15.165	1000																			3145.09	-24.0743	-5.05708			549.61	105.85	56.61	72.03			1051.01	56.4837	49.8	65.56
					996	12.06	14.439			4	12.263	15.157	1000																			3144.38	-13.8083	209.328			551.54	105.85	52.5	71.55			1052.94	56.2001	49.645	65.74
										4.05	40.64	34.431	1																			3143.67	10.5325	-704.479			553.47	105.68	47.81	70.86			1054.87	55.8631	49.57	65.82
										4.1	56.03	35.931	1																			3142.97	-4.00468	-387.979			555.4	105.52	41.81	70.37			1056.8	55.6425	49.77	65.98
										4.15	58.295	38.133	1																			3142.26	-35.2248	-310.994			557.33	105.32	37	70.05			1058.73	55.5504	50.085	66.16
										4.2	57.72	39.219	1																			3141.55	-43.2036	448.955			559.26	105.19	35.84	70.14			1060.66	55.5447	50.225	66.19
										4.25	57.839	38.519	1																			3140.84	-30.2878	661.945			561.18	105.05	39.73	70.33			1062.59	55.5934	50.145	66.02
										4.3	58.222	38.916	1																			3140.13	-42.1139	533.149			563.11	104.97	47.54	70.55			1064.51	55.6616	49.92	65.74
										4.35	59.036	38.913	1																			3139.42	-47.6984	745.587			565.04	104.77	55.83	70.6			1066.44	55.8122	49.625	65.44
										4.4	58.814	39.509	1																			3138.71	-34.7425	-66.3439			566.97	104.62	60.56	70.78			1068.37	56.1382	49.255	65.08
										4.45	59.744	39.405	1																			3138.01	-0.410787	-229.726			568.9	104.56	62.03	71.01			1070.3	56.5616	48.795	64.62
										4.5	59.747	39.339	1																			3137.3	9.12598	1620.09			570.83	104.86	62.39	71.44			1072.23	57.01	48.17	64.04
										4.55	60.106	39.365	1																			3136.59	32.4693	1592.52			572.75	105.19	64.72	71.82			1074.16	57.408	47.305	63.3
										4.6	60.401	39.276	1																			3135.88	16.9089	882.509			574.68	105.54	67.26	72.14			1076.08	57.7166	46.305	62.51
										4.65	60.185	39.388	1																			3135.17	-19.3312	343.091			576.61	105.79	69.26	72.18			1078.01	57.9386	45.765	62
										4.7	60.818	39.66	1																			3134.46	-29.0634	1883.76			578.54	106.08	70.5	72.18			1079.94	58.1347	46.33	62.22
										4.75	61.084	39.633	1																			3133.75	-25.4168	491.597			580.47	106.18	71.43	72			1081.87	58.3672	47.7	62.97
										4.8	61.327	39.734	1																			3133.04	-18.3448	599.609			582.4	106.34	72.19	71.99			1083.8	58.5762	48.87	63.55
										4.85	61.617	39.78	1																			3132.33	-15.0032	332.503			584.33	106.41	72.83	71.98			1085.73	58.701	49.44	63.72
										4.9	61.843	39.82	1																			3131.62	4.52556	-616.226			586.25	106.54	73.37	72.09			1087.66	58.7171	49.565	63.62
										4.95	62.156	39.926	1																			3130.91	21.7543	2182.85			588.18	106.58	73.89	72.11			1089.58	58.593	49.53	63.39
										5	62.397	39.959	1																			3130.2	17.753	-775.981			590.11	106.52	74.05	72.04			1091.51	58.3762	49.61	63.21
										5.05	62.646	40.048	1																			3129.49	28.0482	761.628			592.04	106.43	74.16	71.86			1093.44	58.1801	49.915	63.11
										5.1	62.884	40.115	1																			3128.78	1.56659	459.747			593.97	106.52	74.37	71.94			1095.37	57.9636	50.255	63.03
										5.15	63.167	40.175	1																			3128.07	-22.3168	-659.29			595.9	106.48	74.45	71.96			1097.3	57.5738	50.49	63.05
										5.2	63.458	40.287	1																			3127.35	-10.626	910.989			597.82	106.42	74.26	71.86			1099.23	57.1069	50.6	63.39
										5.25	63.783	40.299	1																			3126.64	9.10084	1867.94			599.75	106.22	73.98	71.62
										5.3	64.074	40.368	1																			3125.93	30.5339	-340.138			601.68	106.12	73.6	71.54
										5.35	64.336	40.454	1																			3125.22	11.0485	38.0067			603.61	105.91	73.17	71.4
										5.4	64.596	40.522	1																			3124.51	22.6715	-1352.93			605.54	105.72	72.59	71.26
										5.45	65.013	40.559	1																			3123.8	29.9136	1099.46			607.47	105.5	72.02	71.09
										5.5	65.19	40.643	1																			3123.08	21.2225	-189.484			609.4	105.33	71.24	71
										5.55	65.583	40.623	1																			3122.37	28.6152	-696.204			611.32	105.09	70.32	70.87
										5.6	65.994	40.82	1																			3121.66	7.16489	836.531			613.25	104.89	69.23	70.75
										5.65	66.398	40.621	1																			3120.95	-14.0503	-961.912			615.18	104.67	68.02	70.54
										5.7	66.571	40.805	1																			3120.24	-21.7189	977.752			617.11	104.62	66.59	70.45
										5.75	66.833	40.859	1																			3119.52	-31.1144	1048.1			619.04	104.19	64.98	70.13
										5.8	67.051	40.953	1																			3118.81	-47.8908	1831.57			620.97	103.64	63.19	69.78
										5.85	67.407	41.044	1																			3118.1	-66.3012	-883.285			622.89	103.13	61.46	69.48
										5.9	67.653	41.108	1																			3117.39	-53.4922	1665.57			624.82	102.71	59.68	69.25
										5.95	67.972	41.134	1																			3116.67	-67.3561	1972.8			626.75	102.24	57.94	69.07
										6	68.231	41.215	1																			3115.96	-60.105	752.395			628.68	101.86	56.13	69
										6.05	13.164	15.791	1000																			3115.25	-10.7194	-331.969			630.61	101.59	54.39	68.9
										6.1	12.422	15.378	1000																			3114.53	-6.73585	-1246.43			632.54	101.56	52.71	68.91
										6.15	12.384	15.347	1000																			3113.82	-3.5079	654.974			634.47	101.84	51.73	69
										6.2	12.368	15.325	1000																			3113.11	9.54294	927.51			636.39	102.42	52.01	69.27
										6.25	12.361	15.31	1000																			3112.39	33.3458	-529.662			638.32	102.94	53.75	69.5
										6.3	12.361	15.304	1000																			3111.68	45.632	522.565			640.25	103.45	56.22	69.7
										6.35	12.362	15.289	1000																			3110.97	50.8471	1506.49			642.18	103.74	58.64	69.75
										6.4	12.359	15.276	1000																			3110.25	58.5473	-1577.27			644.11	103.88	60.45	69.65
										6.45	12.36	15.27	1000																			3109.54	25.8577	2252.97			646.04	103.89	62.07	69.36
										6.5	12.364	15.268	1000																			3108.82	34.3499	50.8601			647.96	103.8	63.93	69.09
										6.55	12.359	15.261	1000																			3108.11	38.3539	1203.06			649.89	103.27	66.44	68.78
										6.6	12.361	15.254	1000																			3107.39	13.7451	-354.801			651.82	102.51	69.45	68.48
										6.65	12.359	15.251	1000																			3106.68	-7.12447	1372.5			653.75	101.69	72.56	68.24
										6.7	12.365	15.25	1000																			3105.96	1.62918	1575.51			655.68	100.83	75.08	67.96
										6.75	12.368	15.248	1000																			3105.25	23.3839	-489.686			657.61	99.73	76.7	67.53
										6.8	12.376	15.253	1000																			3104.53	36.4298	796.395			659.54	98.36	77.39	67.02
										6.85	12.38	15.254	1000																			3103.82	35.3876	186.934			661.46	96.79	77.27	66.48
										6.9	12.381	15.254	1000																			3103.1	37.1645	-490.075			663.39	95.01	76.4	65.82
										6.95	12.385	15.253	1000																			3102.39	10.3718	828.824			665.32	93.22	75.29	65.15
										7	12.381	15.242	1000																			3101.67	9.8323	-490.855			667.25	92.05	74.04	64.68
										7.05	12.382	15.245	1000																			3100.96	8.26672	-119.435			669.18	91.16	72.42	64.34
										7.1	12.382	15.253	1000																			3100.24	-4.72859	353.18			671.11	89.45	71.19	63.66
										7.15	12.385	15.259	1000																			3099.53	-18.4525	-357.559			673.03	88.51	70.02	63.34
										7.2	12.388	15.267	1000																			3098.81	-20.2738	-223.228			674.96	88.83	68.8	63.6
										7.25	12.389	15.271	1000																			3098.09	-23.8276	-257.986			676.89	90.15	67.73	64.31
										7.3	12.398	15.28	1000																			3097.38	-12.4179	551.781			678.82	92.12	66.92	65.27
										7.35	12.401	15.287	1000																			3096.66	-13.4354	-868.199			680.75	94.26	66.28	66.26
										7.4	12.405	15.29	1000																			3095.94	7.55686	278.933			682.68	96.31	65.82	67.23
										7.45	12.407	15.286	1000																			3095.23	18.6366	-161.447			684.61	98.29	65.58	68.16
										7.5	12.411	15.29	1000																			3094.51	31.0598	5.92985			686.53	100.2	65.56	68.98
										7.55	12.415	15.293	1000																			3093.79	52.4775	1725.86			688.46	101.99	65.69	69.72
										7.6	12.418	15.297	1000																			3093.08	47.1876	677.738			690.39	103.65	66.07	70.43
										7.65	12.421	15.3	1000																			3092.36	34.8487	-32.6667			692.32	104.98	66.62	71.02
										7.7	12.422	15.298	1000																			3091.64	37.3636	943.908			694.25	105.98	67.25	71.43
										7.75	12.42	15.286	1000																			3090.92	59.1792	-474.772			696.18	106.72	67.87	71.72
										7.8	12.425	15.279	1000																			3090.21	59.9612	-1151.1			698.11	107.33	68.5	71.9
										7.85	12.421	15.278	1000																			3089.49	55.2092	431.842			700.03	107.83	69.02	71.97
										7.9	12.421	15.277	1000																			3088.77	61.1554	-480.531			701.96	108.15	69.35	71.91
										7.95	12.422	15.274	1000																			3088.05	60.8285	933.051			703.89	108.34	69.37	71.77
										8	12.424	15.274	1000																			3087.33	62.943	-518.425			705.82	108.41	69.13	71.61
										8.05	40.999	34.816	1																			3086.62	49.3709	624.964			707.75	108.45	68.74	71.4
										8.1	58.153	35.952	1																			3085.9	45.8779	-84.9417			709.68	108.46	68.41	71.11
										8.15	60.405	38.861	1																			3085.18	35.2146	-457.844			711.6	108.38	68.14	70.79
										8.2	60.003	39.671	1																			3084.46	51.9846	-325.544			713.53	108.22	67.96	70.39
										8.25	60.122	39.335	1																			3083.74	46.5531	-58.677			715.46	108.06	67.66	69.9
										8.3	60.713	39.13	1																			3083.02	39.7102	39.7127			717.39	107.87	66.92	69.4
										8.35	61.212	39.388	1																			3082.3	39.7189	-1174.63			719.32	107.8	65.52	68.98
										8.4	61.434	39.557	1																			3081.58	29.8732	1750.52			721.25	107.34	63.23	68.28
										8.45	61.649	39.572	1																			3080.87	34.5466	1040.87			723.18	106.4	59.92	67.28
										8.5	61.94	39.565	1																			3080.15	50.4768	-307.735			725.1	105.3	55.53	66.12
										8.55	62.26	39.667	1																			3079.43	53.7269	-344.213			727.03	103.85	49.78	64.69
										8.6	62.511	39.769	1																			3078.71	55.5104	291.816			728.96	101.8	42.87	62.93
										8.65	62.746	39.83	1																			3077.99	63.4438	2541.38			730.89	99.17	35.88	61.05
										8.7	63.007	39.861	1																			3077.27	62.1265	1428.57			732.82	97.17	31.11	59.74
										8.75	63.316	39.962	1																			3076.55	66.9374	-1868.5			734.75	97.53	30.01	59.8
										8.8	63.504	39.989	1																			3075.83	82.0153	44.0631			736.67	100.14	33.23	61.15
										8.85	63.741	40.059	1																			3075.11	90.3434	-765.478			738.6	103.02	40.36	63.06
										8.9	63.987	40.07	1																			3074.38	82.8993	709.421			740.53	105.12	50.38	65.16
										8.95	64.32	40.18	1																			3073.66	86.8226	470.901			742.46	106.41	61.28	67.02
										9	64.515	40.227	1																			3072.94	95.4013	-1547.27			744.39	107.09	70.74	68.18
										9.05	64.764	40.321	1																			3072.22	98.4999	1437.63			746.32	107.42	77.35	68.85
										9.1	65.069	40.344	1																			3071.5	93.8221	426.938			748.25	107.51	81.33	69.23
										9.15	65.351	40.444	1																			3070.78	103.188	1698.71			750.17	107.52	83.35	69.45
										9.2	65.65	40.478	1																			3070.06	87.5585	218.486			752.1	107.49	84.26	69.56
										9.25	65.974	40.493	1																			3069.34	92.4094	315.55			754.03	107.4	84.41	69.63
										9.3	66.165	40.57	1																			3068.62	93.3674	2290.95			755.96	107.32	83.67	69.58
										9.35	66.374	40.591	1																			3067.89	103.958	542.998			757.89	107.27	81.64	69.39
										9.4	66.647	40.667	1																			3067.17	104.145	36.2861			759.82	107.16	77.84	69.01
										9.45	66.943	40.749	1																			3066.45	118.928	-0.93336			761.74	107.01	71.44	68.49
										9.5	67.191	40.799	1																			3065.73	119.306	464.613			763.67	106.89	62.45	67.89
										9.55	67.437	40.852	1																			3065.01	115.653	896.444			765.6	106.8	54	67.58
										9.6	67.75	40.837	1																			3064.28	118.793	456.909			767.53	106.67	51.05	67.62
										9.65	67.932	40.949	1																			3063.56	109.692	553.516			769.46	106.51	55.16	67.7
										9.7	68.205	41.004	1																			3062.84	94.003	2257.81			771.39	106.34	64.98	67.71
										9.75	68.52	41.101	1																			3062.12	85.0252	2220.04			773.32	106.18	75.93	67.97
										9.8	68.821	41.094	1																			3061.39	86.3173	2316.2			775.24	105.95	83.18	68.31
										9.85	69.107	41.192	1																			3060.67	79.4009	638.017			777.17	105.73	86.69	68.54
										9.9	69.263	41.292	1																			3059.95	71.1659	31.4782			779.1	105.42	88.2	68.57
										9.95	69.525	41.274	1																			3059.22	62.2403	-608.332			781.03	105.06	88.72	68.49
										10	69.807	41.452	1																			3058.5	55.397	-578.762			782.96	104.65	88.78	68.29
										10.1	13.076	15.8	1000																			3057.78	58.9043	-214.699			784.89	104.19	88.59	68.02
										10.1	12.548	15.494	1000																			3057.05	67.1331	550.572			786.81	103.78	88.24	67.67
										10.2	12.511	15.454	1000																			3056.33	80.1196	1415.87			788.74	103.59	87.67	67.39
										10.2	12.493	15.423	1000																			3055.61	116.44	-1062.64			790.67	103.68	86.91	67.2
										10.3	12.484	15.39	1000																			3054.88	146.844	203.741			792.6	104.03	85.75	67.12
										10.3	12.478	15.37	1000																			3054.16	156.087	366.696			794.53	104.39	84	66.89
										10.4	12.477	15.361	1000																			3053.43	131.45	-1074.42			796.46	104.62	81.07	66.7
										10.4	12.476	15.351	1000																			3052.71	136.929	658.969			798.39	104.61	77.3	66.91
										10.5	12.472	15.344	1000																			3051.99	122.353	120.205			800.31	104.53	75.37	67.38
										10.5	12.471	15.338	1000																			3051.26	108.863	416.585			802.24	104.31	78.98	67.72
										10.6	12.473	15.332	1000																			3050.54	112.61	1447.48			804.17	104.06	85.77	68.07
										10.6	12.481	15.327	1000																			3049.81	98.1959	341.25			806.1	103.83	90.13	68.27
										10.7	12.482	15.321	1000																			3049.09	97.4942	2339.8			808.03	103.67	91.19	68.31
										10.7	12.488	15.314	1000																			3048.36	139.985	1500.78			809.96	103.57	91	68.24
										10.8	12.485	15.311	1000																			3047.64	153.151	461.832			811.88	103.64	90.47	68.22
										10.8	12.484	15.301	1000																			3046.91	157.997	-776.929			813.81	103.77	89.92	68.2
										10.9	12.484	15.294	1000																			3046.18	155.281	553.208			815.74	103.92	89.33	68.18
										10.9	12.482	15.29	1000																			3045.46	195.846	15.2207			817.67	104.02	88.78	68.08
										11	12.484	15.285	1000																			3044.73	166.521	644.481			819.6	104.12	88.21	67.99
										11	12.485	15.287	1000																			3044.01	148.56	1073.47			821.53	104.18	87.66	67.83
										11.1	12.487	15.283	1000																			3043.28	153.106	-230.993			823.46	104.21	87.07	67.71
										11.1	12.488	15.277	1000																			3042.55	138.98	-768.482			825.38	104.13	86.49	67.6
										11.2	12.495	15.276	1000																			3041.83	151.637	660.134			827.31	104.06	85.91	67.51
										11.2	12.493	15.27	1000																			3041.1	173.051	-443.686			829.24	103.95	85.3	67.39
										11.3	12.492	15.267	1000																			3040.38	159.017	617.951			831.17	103.82	84.54	67.32
										11.3	12.494	15.261	1000																			3039.65	175.993	213.885			833.1	103.67	83.75	67.2
										11.4	12.494	15.251	1000																			3038.92	185.995	-489.71			835.03	103.54	82.88	67.11
										11.4	12.496	15.249	1000																			3038.2	207.125	-1292.93			836.95	103.34	81.83	66.99
										11.5	12.496	15.248	1000																			3037.47	200.452	-1530.02			838.88	103.16	80.45	66.9
										11.5	12.499	15.245	1000																			3036.74	203.136	629.044			840.81	102.92	78.64	66.78
										11.6	12.501	15.237	1000																			3036.01	212.623	1256.78			842.74	102.72	76.17	66.67
										11.6	12.504	15.231	1000																			3035.29	216.361	-377.846			844.67	102.48	74.09	66.52
										11.7	12.503	15.228	1000																			3034.56	203.08	-282.324			846.6	102.23	74.47	66.37
										11.7	12.505	15.223	1000																			3033.83	202.52	977.078			848.53	102.02	76.43	66.14
										11.8	12.505	15.217	1000																			3033.1	171.357	1105.57			850.45	101.88	76.76	65.87
										11.8	12.503	15.208	1000																			3032.37	181.135	1001.32			852.38	101.72	75.2	65.49
										11.9	12.503	15.205	1000																			3031.65	200.538	1495.37			854.31	101.58	72.84	65.15
										11.9	12.501	15.2	1000																			3030.92	224.746	-503.064			856.24	101.33	70.2	64.8
										12	12.5	15.194	1000																			3030.19	241.407	-573.737			858.17	101.1	66.83	64.37
										12	12.504	15.186	1000																			3029.46	270.319	1149.44			860.1	100.88	62.03	63.89
																																3028.73	290.447	115.332			862.02	100.66	54.78	63.3
																																3028	299.245	-453.503			863.95	100.36	45.77	62.35
																																3027.27	309.292	-988.929			865.88	100.02	39.71	61.42
																																3026.55	337.942	3023.56			867.81	99.68	42.5	61.24
																																3025.82	349.897	297.239			869.74	99.37	54.11	61.9
																																3025.09	354.731	226.55			871.67	99.03	70.7	62.37
																																3024.36	361.275	354.956			873.6	98.71	82.88	62.15
																																3023.63	353.134	416.983			875.52	98.37	86.69	61.65
																																3022.9	328.99	1109.13			877.45	98.06	85.95	61.62
																																3022.17	337.94	938.903			879.38	97.71	83.86	61.9
																																3021.44	315.549	337.753			881.31	97.38	81.41	61.91
																																3020.71	298.236	1029.57			883.24	96.99	78.86	61.65
																																3019.98	331.267	-267.325			885.17	96.57	76.26	61.34
																																3019.25	350.739	722.588			887.09	96.09	73.67	60.92
																																3018.52	380.107	519.503			889.02	95.6	70.98	60.46
																																3017.79	382.608	1310.2			890.95	95.13	68.32	60.06
																																3017.06	406.421	-714.347			892.88	94.76	65.65	59.9
																																3016.32	423.809	-1016.36			894.81	94.16	63.04	59.72
																																3015.59	442.959	-987.203			896.74	93.21	60.63	59.33
																																3014.86	457.613	-660.147			898.67	92.18	58.78	58.81
																																3014.13	452.377	-1458.37			900.59	91.58	57.58	58.47
																																3013.4	469.447	-436.484			902.52	91.16	57.16	58.26
																																3012.67	489.206	1279.76			904.45	90.75	57.35	58.07
																																3011.94	506.243	514.734			906.38	90.42	58.2	57.88
																																3011.2	530.704	411.39			908.31	90.14	59.56	57.74
																																3010.47	554.557	969.37			910.24	89.63	61.44	57.56
																																3009.74	557.922	832.953			912.16	88.8	63.74	57.31
																																3009.01	584.292	1357.64			914.09	87.7	66.48	56.94
																																3008.28	587.599	1981.28			916.02	86.38	69.38	56.46
																																3007.54	583.289	-1161.82			917.95	84.84	72.24	55.88
																																3006.81	590.862	-934.318			919.88	83.13	74.74	55.21
																																3006.08	626.423	-607.797			921.81	81.24	76.8	54.41
																																3005.34	656.801	-512.532			923.74	79.19	78.33	53.52
																																3004.61	702.652	-714.426			925.66	76.96	79.45	52.55
																																3003.88	749.657	734.268			927.59	74.66	80.21	51.57
																																3003.15	782.952	2314.48			929.52	72.71	80.77	50.73
																																3002.41	806.476	363.333			931.45	71.89	81.13	50.33
																																3001.68	849.727	557.404			933.38	72.57	81.37	50.47
																																3000.94	865.128	-666.984			935.31	73.8	81.48	50.87
																																3000.21	865.396	-11.0376			937.23	74.44	81.5	51.1
																																2999.48	897.727	1469.05			939.16	74.23	81.34	51.06
																																2998.74	951.712	311.151			941.09	73.6	81.05	50.91
																																2998.01	1010.25	373.3			943.02	73	80.64	50.8
																																2997.27	1065.17	-2036.29			944.95	72.71	80.21	50.82
																																2996.54	1104.72	102.186			946.88	72.84	79.66	51.06
																																2995.8	1131.77	-560.381			948.81	73.46	78.91	51.56
																																2995.07	1190.63	753.626			950.73	74.63	77.96	52.27
																																2994.33	1230	-303.969			952.66	76.3	76.83	53.2
																																2993.6	1251.1	219.318			954.59	78.36	75.02	54.3
																																2992.87	1260.93	18.1819			956.52	80.6	71.91	55.37
																																2992.13	1334.43	-841.158			958.45	82.86	68.81	56.39
																																2991.39	1381.41	76.9119			960.38	84.95	69.97	57.41
																																2990.66	1447.02	-814.989			962.3	86.79	74.74	58.48
																																2989.92	1519.35	1418.67			964.23	88.29	77.66	59.59
																																2989.19	1586.63	-163.821			966.16	89.56	77.91	60.52
																																2988.45	1667.53	1181.06			968.09	90.66	77.32	61.21
																																2987.71	1760.67	223.928			970.02	91.63	76.57	61.76
																																2986.98	1807.36	-765.705			971.95	92.49	75.81	62.25
																																2986.24	1858.69	-45.8591			973.88	93.27	75.03	62.69
																																2985.51	1933.39	1002.36			975.8	93.94	74.26	63.07
																																2984.77	1999.41	933.142			977.73	94.53	73.52	63.42
																																2984.03	2054.43	239.833			979.66	95.05	72.79	63.73
																																2983.3	2134.15	1156.13			981.59	95.5	72.02	64.01
																																2982.56	2190.3	627.26			983.52	95.88	71.18	64.22
																																2981.82	2257.44	1543.2			985.45	96.24	70.29	64.4
																																2981.08	2320.98	161.029			987.37	96.57	69.38	64.51
																																2980.35	2354.73	1339.33			989.3	96.91	68.42	64.56
																																2979.61	2390.62	154.621			991.23	97.21	67.4	64.5
																																2978.87	2437.64	709.189			993.16	97.43	66.28	64.37
																																2978.13	2507.86	2116.43			995.09	97.5	65.06	64.15
																																2977.4	2560.48	3916.74			997.02	97.46	63.73	63.81
																																2976.66	2636.71	601.163			998.95	97.23	62.26	63.34
																																2975.92	2702.33	1319.26			1000.87	96.89	60.65	62.8
																																2975.18	2777.51	1578.23			1002.8	96.59	58.87	62.22
																																2974.44	2864.75	1181.68			1004.73	96.79	56.87	61.8
																																2973.7	2945.59	31.6717			1006.66	97.67	54.66	61.65
																																2972.97	3032.12	1208.1			1008.59	98.81	52.21	61.68
																																2972.23	3113.19	484.357			1010.52	99.64	49.47	61.77
																																2971.49	3186.44	1103.6			1012.45	100.09	46.36	61.92
																																2970.75	3278.93	2115.55			1014.37	100.28	42.86	62.09
																																2970.01	3328.65	-48.3112			1016.3	100.28	38.89	62.18
																																2969.27	3355.82	-18.397			1018.23	100.07	34.57	62.04
																																2968.53	3369.88	-348.444			1020.16	99.78	30.13	61.62
																																2967.79	3436.57	270.505			1022.09	99.57	26.05	61
																																2967.05	3543.61	-484.697			1024.02	99.88	22.95	60.39
																																2966.31	3649.83	690.126			1025.94	100.72	21.5	59.87
																																2965.57	3800.63	-1143.98			1027.87	101.58	22.01	59.42
																																2964.83	3936.79	1894.22			1029.8	102.03	24.19	59.15
																																2964.09	4105.32	1204.75			1031.73	102.21	27.08	59.19
																																2963.35	4259.96	-236.172			1033.66	102.2	29.41	59.58
																																2962.61	4381.67	774.272			1035.59	102.09	30.35	60.13
																																2961.87	4500.34	379.491			1037.52	101.93	30.16	60.67
																																2961.13	4615.22	50.2097			1039.44	101.68	30.15	61.25
																																2960.39	4776.65	15.0103			1041.37	101.22	31.91	61.97
																																2959.64	4945.63	-118.114			1043.3	100.57	36.34	62.81
																																2958.9	5089.04	1283.29			1045.23	99.9	43.01	63.66
																																2958.16	5313.81	1313.24			1047.16	99.59	50.64	64.44
																																2957.42	5555.84	1343.21			1049.09	99.63	58.02	65.11
																																2956.68	5774.69	2580.51			1051.01	99.6	64.47	65.56
																																2955.94	5967.29	1501.05			1052.94	99.29	69.75	65.74
																																2955.2	6214.08	128.443			1054.87	99.14	73.87	65.82
																																2954.45	6472.1	1919.78			1056.8	99.54	76.96	65.98
																																2953.71	6685.38	1460.62			1058.73	100.17	79.14	66.16
																																2952.97	6921.31	2175.29			1060.66	100.45	80.58	66.19
																																2952.23	7187.77	1292.57			1062.59	100.29	81.46	66.02
																																2951.48	7456.13	996.793			1064.51	99.84	81.87	65.74
																																2950.74	7731.88	2199.97			1066.44	99.25	81.96	65.44
																																2950	8080.92	2914.08			1068.37	98.51	81.83	65.08
																																2949.25	8333.46	-313.177			1070.3	97.59	81.58	64.62
																																2948.51	8583.5	303.479			1072.23	96.34	81.21	64.04
																																2947.77	8871.77	3459.57			1074.16	94.61	80.74	63.3
																																2947.02	9155.77	2903.43			1076.08	92.61	80.2	62.51
																																2946.28	9387.79	2803.19			1078.01	91.53	79.62	62
																																2945.54	9654.23	2768.09			1079.94	92.66	78.98	62.22
																																2944.79	9999.04	2863.17			1081.87	95.4	78.3	62.97
																																2944.05	10267.3	4226.9			1083.8	97.74	77.5	63.55
																																2943.31	10520.8	2142.61			1085.73	98.88	76.58	63.72
																																2942.56	10841.9	2985.74			1087.66	99.13	75.53	63.62
																																2941.82	11118.6	3438.43			1089.58	99.06	74.28	63.39
																																2941.07	11350.3	6491.5			1091.51	99.22	72.7	63.21
																																2940.33	11572.2	3920.89			1093.44	99.83	70.44	63.11
																																2939.58	11824.6	2943.48			1095.37	100.51	66.77	63.03
																																2938.84	11989	4143.18			1097.3	100.98	62.92	63.05
																																2938.09	12199.4	7129.03			1099.23	101.2	62.26	63.39
																																2937.35	12460.2	3683.38			1101.16	101.22	65.69	63.85
																																2936.6	12633.7	4687.54			1103.08	101.11	70.58	64.3
																																2935.86	12781	5269.31			1105.01	100.94	73.42	64.57
																																2935.11	12955.3	5136.78			1106.94	100.69	73.75	64.52
																																2934.37	13125.2	4971.87			1108.87	100.38	73.12	64.19
																																2933.62	13223.6	4385.22			1110.8	100.06	72.26	63.73
																																2932.87	13347.8	5064.03			1112.73	99.7	71.38	63.18
																																2932.13	13481.3	2596.35			1114.65	99.31	70.47	62.58
																																2931.38	13547.8	3437.43			1116.58	98.88	69.57	61.97
																																2930.63	13664.7	3046.11			1118.51	98.39	68.64	61.4
																																2929.89	13778.8	3951.68			1120.44	97.84	67.75	60.83
																																2929.14	13820.7	5213.48			1122.37	97.22	66.86	60.27
																																2928.39	13867.7	3817.52			1124.3	96.49	66.07	59.71
																																2927.65	13956.6	4884.52			1126.23	95.75	65.42	59.19
																																2926.9	14016.6	2808.88			1128.15	95.12	64.89	58.73
																																2926.15	14047.6	5333.2			1130.08	94.72	64.31	58.36
																																2925.41	14174.7	3452.58			1132.01	94.35	63.68	58.04
																																2924.66	14260.4	4648.46			1133.94	93.71	62.92	57.7
																																2923.91	14383.6	3966.4			1135.87	92.85	62.12	57.32
																																2923.16	14534.9	5161.79			1137.8	92.27	61.25	57.04
																																2922.42	14682.1	5677.22			1139.72	92.55	60.37	56.96
																																2921.67	14834.9	3895.4			1141.65	93.6	59.42	57.06
																																2920.92	14964.3	4443.25			1143.58	94.71	58.51	57.14
																																2920.17	15083.4	5055.62			1145.51	95.41	57.6	57.1
																																2919.42	15118.2	2919.24			1147.44	95.68	56.7	56.96
																																2918.67	15123	4630.91			1149.37	95.71	55.78	56.76
																																2917.92	15185	5404.58			1151.3	95.55	54.84	56.49
																																2917.18	15147.9	4820.62			1153.22	95.29	53.79	56.19
																																2916.43	15217.1	3978.4			1155.15	94.98	52.7	55.89
																																2915.68	15220.7	4396.45			1157.08	94.6	51.47	55.62
																																2914.93	15203.4	3199.34			1159.01	94.14	50.18	55.36
																																2914.18	15106	2842.35			1160.94	93.6	48.75	55.09
																																2913.43	14988.6	4551.98			1162.87	93.04	47.24	54.81
																																2912.68	14800.9	3484.68			1164.79	92.47	45.58	54.51
																																2911.93	14580.8	4063.91			1166.72	91.84	43.84	54.16
																																2911.18	14287.7	2351.7			1168.65	91.13	41.96	53.78
																																2910.43	14052.3	3124.56			1170.58	90.31	40.04	53.37
																																2909.68	13765.7	5090.75			1172.51	89.43	38.04	52.95
																																2908.93	13516	4250.17			1174.44	88.47	36.13	52.51
																																2908.18	13185.8	4409.61			1176.37	87.44	34.39	52.08
																																2907.43	12875.4	2860.18			1178.29	86.25	33.05	51.66
																																2906.68	12496.4	4663.87			1180.22	84.91	32.13	51.2
																																2905.93	12184.3	2953.84			1182.15	83.41	31.79	50.68
																																2905.17	11832.8	3435.7			1184.08	81.72	31.9	50.12
																																2904.42	11504.6	2596.44			1186.01	79.84	32.43	49.52
																																2903.67	11156.6	4463.36			1187.94	77.74	33.09	48.85
																																2902.92	10883.7	1273.15			1189.86	75.35	33.71	48.07
																																2902.17	10608.4	2238.04			1191.79	72.54	34.02	47.14
																																2901.42	10314.5	4426.01			1193.72	69.19	33.99	46.01
																																2900.67	10027.3	2782.67			1195.65	65.29	33.45	44.63
																																2899.91	9740.88	3972.09			1197.58	61.03	32.51	43.02
																																2899.16	9435.25	3423.5			1199.51	57.09	31.21	41.34
																																2898.41	9182.63	2038.66			1201.44	54.66	29.9	40.05
																																2897.66	8939.52	2616.46			1203.36	55.27	28.8	39.76
																																2896.9	8673.51	2840.29			1205.29	59.75	28.18	40.8
																																2896.15	8533.16	3867.91			1207.22	67.2	27.8	42.78
																																2895.4	8381.3	2516.21			1209.15	75.31	27.41	44.9
																																2894.65	8267.54	2354.27			1211.08	82.08	26.56	46.68
																																2893.89	8131.1	2835.14			1213.01	86.88	25.1	47.97
																																2893.14	7995.01	1516.53			1214.93	89.95	22.89	48.79
																																2892.39	7889.17	1290.65			1216.86	91.72	20.36	49.23
																																2891.63	7783.6	2028.44			1218.79	92.46	18.1	49.41
																																2890.88	7730.83	1931.03			1220.72	92.33	17.25	49.48
																																2890.12	7641.97	1801.56			1222.65	91.6	18.48	49.49
																																2889.37	7582.43	1351.14			1224.58	90.5	22.21	49.41
																																2888.62	7598.8	2377.28			1226.51	89.29	28	49.22
																																2887.86	7564.63	1862.76			1228.43	88.11	34.88	48.96
																																2887.11	7577.57	2952.63			1230.36	87.06	41.48	48.65
																																2886.35	7556.67	481.456			1232.29	85.99	47.06	48.32
																																2885.6	7520.16	3303.1			1234.22	84.57	51.07	47.9
																																2884.84	7499.8	1570.31			1236.15	82.46	52.97	47.31
																																2884.09	7475.12	2210.64			1238.08	79.63	52.46	46.51
																																2883.33	7459.62	2466.08			1240	76.08	50.19	45.49
																																2882.58	7423.94	285.735			1241.93	71.78	47.01	44.25
																																2881.82	7428.76	637.592			1243.86	66.75	43.61	42.78
																																2881.07	7448.25	829.142			1245.79	61.32	40.24	41.07
																																2880.31	7456.1	1020.63			1247.72	56.5	37.15	39.39
																																2879.56	7487.91	2300.93			1249.65	54.22	34.3	38.44
																																2878.8	7465.84	1595.56			1251.58	56.14	31.78	38.85
																																2878.05	7438.77	3355.51			1253.5	61.85	29.31	40.4
																																2877.29	7447.16	4090.57			1255.43	68.91	26.76	42.19
																																2876.53	7463.97	1113.12			1257.36	74.84	23.97	43.54
																																2875.78	7421.82	1880.34			1259.29	78.4	21.13	44.27
																																2875.02	7402.99	791.833			1261.22	79.97	18.37	44.55
																																2874.26	7430.98	2454.42			1263.15	80.46	16.2	44.64
																																2873.51	7438.5	1973.82			1265.07	80.84	14.76	44.76
																																2872.75	7439.56	2324.71			1267	81.66	14.36	45.02
																																2871.99	7395.23	1077.11			1268.93	83.08	14.86	45.46
																																2871.24	7365.91	3058.08			1270.86	84.78	16.12	46.02
																																2870.48	7326.86	149.127			1272.79	86.17	17.52	46.6
																																2869.72	7306.63	2576.85			1274.72	86.45	18.52	47
																																2868.96	7296.58	1905.14			1276.65	85.23	18.84	47.07
																																2868.21	7264.16	1265.61			1278.57	82.56	18.99	46.74
																																2867.45	7231.72	1424.63			1280.5	79.14	19.72	46.13
																																2866.69	7248.41	1743.23			1282.43	76.34	21.97	45.6
																																2865.93	7186.02	2221.33			1284.36	75.54	26.07	45.52
																																2865.17	7150.49	1390.74			1286.29	76.81	31.56	45.94
																																2864.42	7012.95	2730.28			1288.22	78.84	36.82	46.53
																																2863.66	6898.09	783.317			1290.14	80.26	40.11	46.96
																																2862.9	6729.69	1644.03			1292.07	80.67	40.54	47.15
																																2862.14	6562.34	3556.85			1294	80.3	38.65	47.17
																																2861.38	6448.82	2758.69			1295.93	79.25	35.26	46.99
																																2860.62	6290.61	1642.03			1297.86	77.28	31.28	46.5
																																2859.86	6139.46	3394.45			1299.79	74.41	27.17	45.71
																																2859.1	6034.82	716.547			1301.72	71.23	23.22	44.76
																																2858.34	5845.45	2341.05			1303.64	68.53	19.48	43.92
																																2857.58	5708.38	3136.7			1305.57	67.17	16.16	43.47
																																2856.82	5498.51	1001.79			1307.5	68.4	13.3	43.81
																																2856.06	5332.15	905.732			1309.43	72.16	11.11	44.91
																																2855.3	5186.31	555.005			1311.36	76.29	9.47	46.2
																																2854.54	5048.76	1573.24			1313.29	79.07	8.25	47.17
																																2853.78	4926.83	2050.04			1315.21	79.99	7.33	47.67
																																2853.02	4747.19	553.727			1317.14	79.35	6.86	47.78
																																2852.26	4622.35	1857.76			1319.07	77.97	6.77	47.63
																																2851.5	4468.62	2684.16			1321	76.76	7.07	47.45
																																2850.74	4262.07	4082.75			1322.93	76.37	7.55	47.52
																																2849.98	4075.92	1506.02			1324.86	77.31	8.21	48.04
																																2849.22	3868.89	2522.79			1326.79	79.56	8.93	49.04
																																2848.46	3657.95	360.517			1328.71	82.4	9.8	50.3
																																2847.69	3465.03	1980.98			1330.64	84.82	10.81	51.49
																																2846.93	3245.8	1440.13			1332.57	86.06	12.11	52.33
																																2846.17	3039.83	867.71			1334.5	86.13	13.68	52.81
																																2845.41	2830.84	1184.88			1336.43	85.82	15.55	53.1
																																2844.65	2690.08	1089.1			1338.36	86.53	17.78	53.56
																																2843.88	2529.18	1469.62			1340.28	89.72	20.72	54.45
																																2843.12	2387.17	2103.97			1342.21	93.81	23.61	55.46
																																2842.36	2279.96	2484.17			1344.14	97.31	26.44	56.37
																																2841.6	2166.37	-214.032			1346.07	100.08	29.47	57.14
																																2840.83	2031.84	261.637			1348	101.9	32.57	57.78
																																2840.07	1927.72	229.569			1349.93	103.02	35.66	58.35
																																2839.31	1817.85	260.941			1351.86	103.5	38.47	58.83
																																2838.54	1717.67	-1134.72			1353.78	103.26	40.76	59.17
																																2837.78	1622.64	1528.47			1355.71	102.4	42.74	59.34
																																2837.02	1552.2	1052.38			1357.64	101.12	44.44	59.44
																																2836.25	1476.18	-437.738			1359.57	99.79	46.14	59.6
																																2835.49	1424.2	892.943			1361.5	98.93	47.98	59.87
																																2834.73	1371.44	-818.379			1363.43	99.38	50.22	60.08
																																2833.96	1308.14	100.084			1365.35	100.2	51.56	60.16
																																2833.2	1271.58	2190.03			1367.28	100.51	51.85	60.11
																																2832.43	1226.04	1619.35			1369.21	100.67	51.24	59.85
																																2831.67	1174.12	1777.03			1371.14	100.4	49.78	59.53
																																2830.9	1128.14	763.476			1373.07	99.53	47.18	59.17
																																2830.14	1073.43	731.369			1375	98.87	43.31	58.66
																																2829.38	1055.83	1110.62			1376.93	98.8	39.3	58.31
																																2828.61	1022.91	-914.63			1378.85	99.07	35.02	58.12
																																2827.84	1004.45	350.425			1380.78	99.35	30.73	57.9
																																2827.08	979.409	-92.7188			1382.71	99.15	26.98	57.61
																																2826.31	955.465	602.577			1384.64	98.4	24.28	57.41
																																2825.55	920.187	254.385			1386.57	97.4	23.16	57.34
																																2824.78	869.227	1044.18			1388.5	96.52	24.41	57.45
																																2824.02	851.395	790.827			1390.42	95.35	27.27	57.53
																																2823.25	829.201	379.586			1392.35	93.83	31.15	57.41
																																2822.48	818.822	-315.812			1394.28	91.73	36.48	56.89
																																2821.72	836.452	157.645			1396.21	89.31	42.28	55.99
																																2820.95	846.663	-569.048			1398.14	86.51	46.51	54.78
																																2820.19	858.743	1293.47			1400.07	82.65	50.43	52.89
																																2819.42	852.771	566.824			1402	78.04	52.2	50.92
																																2818.65	834.26	-1011.71			1403.92	71.99	52.62	48.43
																																2817.88	797.472	2269.84			1405.85	66.46	51.68	45.7
																																2817.12	751.239	943.959			1407.78	66.96	49.47	45.12
																																2816.35	724.42	312.522			1409.71	72.09	45.9	46.21
																																2815.58	682.587	-760.227			1411.64	77.25	41.24	47.32
																																2814.82	647.857	-476.701			1413.57	79.56	36.18	47.73
																																2814.05	622.695	121.976			1415.5	79.21	31.25	47.63
																																2813.28	594.828	90.0165			1417.42	77.41	26.39	47.1
																																2812.51	547.939	-351.626			1419.35	74.46	20.96	46
																																2811.74	519.759	152.152			1421.28	71.43	17.37	45.18
																																2810.98	521.536	498.227			1423.21	68.76	15.64	44.56
																																2810.21	500.63	1348.13			1425.14	66.77	14.75	43.76
																																2809.44	479.7	591.625			1427.07	65.61	14.96	43.32
																																2808.67	501.494	433.634			1428.99	65.54	15.98	43.28
																																2807.9	520.773	1471.94			1430.92	67.45	18.08	43.79
																																2807.13	538.29	-259.891			1432.85	69.81	20.45	44.59
																																2806.36	521.956	463.455			1434.78	71.32	23.3	45.19
																																2805.59	496.986	399.963			1436.71	72.36	28.78	45.55
																																2804.83	445.265	-890.341			1438.64	74.37	34.31	46.23
																																2804.06	430.722	556.085			1440.57	78.7	38.4	47.55
																																2803.29	415.347	-953.912			1442.49	84.24	43.17	49.15
																																2802.52	392.688	491.978			1444.42	87.76	47.51	50.34
																																2801.75	405.556	397.063			1446.35	90.37	51.41	51.39
																																2800.98	415.235	-1394.95			1448.28	94.1	55.71	52.52
																																2800.21	427.871	-106.914			1450.21	96.53	59.13	53.26
																																2799.44	436.512	-1301.28			1452.14	97.38	61.73	53.65
																																2798.67	392.086	1022.82			1454.06	97.27	63.76	53.73
																																2797.89	366.545	-1396.14			1455.99	96.25	65.6	53.54
																																2797.12	319.55	-423.072			1457.92	93.39	68.7	53.39
																																2796.35	308.798	-203.82			1459.85	90.14	69.85	53.3
																																2795.58	294.728	-1271.57			1461.78	86.21	69.3	52.99
																																2794.81	284.169	1615.23			1463.71	80.17	67.23	52.28
																																2794.04	296.814	1080.93			1465.64	74.63	62.89	51.95
																																2793.27	283.684	-143.349			1467.56	78.66	61.01	54.61
																																2792.5	270.995	1079.28			1469.49	87.4	62.43	58.62
																																2791.72	280.813	12.2294			1471.42	95.49	65.96	62.01
																																2790.95	278.731	670			1473.35	102.58	70.71	64.23
																																2790.18	271.879	293.047			1475.28	105.17	71.7	65.27
																																2789.41	265.078	2705.65			1477.21	106.54	69.81	66.16
																																2788.64	247.652	-1682.59			1479.13	107.02	66.11	66.87
																																2787.86	252.217	-116.446			1481.06	107.28	61.55	67.51
																																2787.09	226.719	-1025.54			1482.99	107.57	58.63	67.99
																																2786.32	225.711	1510.78			1484.92	107.33	58.46	68.37
																																2785.54	206.545	-149.825			1486.85	106.66	60.38	68.76
																																2784.77	175.621	225.164			1488.78	106.09	63.88	69
																																2784	180.405	599.997			1490.71	106.81	69.41	69.13
																																2783.23	203.466	1850.97			1492.63	107.09	72.77	69.17
																																2782.45	207.54	160.198			1494.56	106.64	74.4	69.08
																																2781.68	200.682	-28.3129			1496.49	106.36	76.21	69.04
																																2780.9	185.736	-1248.96			1498.42	106.39	77.52	69.21
																																2780.13	202.729	751.942			1500.35	106.34	77.94	69.27
																																2779.36	210.761	-249.56			1502.28	105.99	77.93	69.25
																																2778.58	236.64	1406.53			1504.2	105.67	78.08	69.04
																																2777.81	251.041	780.322			1506.13	104.59	77.78	69.22
																																2777.03	248.955	498.086			1508.06	105.07	77.47	69.01
																																2776.26	271.282	122.206			1509.99	105.3	77.4	69.19
																																2775.48	273.137	777.325			1511.92	105.48	77.2	69.1
																																2774.71	255.663	-379.306			1513.85	105.17	76.71	69.14
																																2773.93	233.836	650.362			1515.78	104.48	76.19	69.16
																																2773.16	219.733	-1067.83			1517.7	104.67	76.22	68.97
																																2772.38	196.131	-662.748			1519.63	104.6	75.92	68.55
																																2771.61	190.74	740.889			1521.56	104.6	75.05	68.12
																																2770.83	179.98	1051.85			1523.49	104.73	74.04	67.83
																																2770.06	188.35	2485.83			1525.42	104.38	72.32	67.59
																																2769.28	164.883	1143.13			1527.35	104.45	69.8	67.11
																																2768.5	157.013	986.003			1529.27	104.46	66.58	66.6
																																2767.73	136.982	610.658			1531.2	103.86	63.21	66.15
																																2766.95	158.387	-575.121			1533.13	103.41	57.82	65.33
																																2766.18	171.261	-170.826			1535.06	103.44	51.71	64.1
																																2765.4	195.322	264.471			1536.99	102.86	47.76	63.4
																																2764.62	195.052	1042.34			1538.92	101.96	43.49	63.14
																																2763.85	218.689	-236.162			1540.85	101.7	36.21	63.38
																																2763.07	232.828	-642.094			1542.77	101.8	37.4	63.94
																																2762.29	266.347	-51.3793			1544.7	102.23	45.12	64.46
																																2761.51	245.86	290.023			1546.63	102.57	56.69	64.84
																																2760.74	251.142	880.323			1548.56	102.05	65.98	65.28
																																2759.96	285.298	-303.667			1550.49	101.9	75.12	65.96
																																2759.18	292.779	-1300.53			1552.42	101.83	79.14	66.49
																																2758.4	307.592	-1301.44			1554.34	101.42	80.56	66.95
																																2757.63	327.348	1030.64			1556.27	100.95	81.04	67.26
																																2756.85	332.778	687.17			1558.2	100.54	81.25	67.46
																																2756.07	352.576	716.949			1560.13	102.76	80.47	66.83
																																2755.29	385.059	-1056.49			1562.06	101.5	78.21	66.86
																																2754.51	413.988	-466.922			1563.99	100.59	76.4	67.01
																																2753.73	417.526	464.274			1565.92	100.34	74.73	66.81
																																2752.95	453.227	1581.55			1567.84	99.89	73.19	66.7
																																2752.17	471.03	-346.135			1569.77	99.94	71.35	66.39
																																2751.4	458.882	-1589.78			1571.7	99.99	69.41	66.1
																																2750.62	478.248	552.033			1573.63	99.35	67.69	65.78
																																2749.84	466.92	178.035			1575.56	99.25	65.66	65.17
																																2749.06	468.315	2225.58			1577.49	99.58	63.16	64.64
																																2748.28	470.743	889.2			1579.41	99.27	61.05	64.48
																																2747.5	481.939	49.8191			1581.34	99.12	58.83	63.93
																																2746.72	506.939	-13.6041			1583.27	99.13	56.32	63.28
																																2745.94	538.007	-1441.94			1585.2	99.05	53.66	62.57
																																2745.16	582.716	386.838			1587.13	98.91	50.74	61.88
																																2744.38	601.192	819.498			1589.06	98.67	47.57	61.11
																																2743.6	627.13	383.877			1590.99	98.45	44.12	60.36
																																2742.82	655.683	1591.3			1592.91	98.11	40.55	59.53
																																2742.04	661.711	1434.6			1594.84	97.83	36.62	58.61
																																2741.25	681.638	-302.382			1596.77	97.64	32.69	57.6
																																2740.47	658.983	904.455			1598.7	97.35	28.86	56.72
																																2739.69	641.871	747.922			1600.63	96.84	25.08	55.88
																																2738.91	643.639	188.827			1602.56	96.41	21.34	55.11
																																2738.13	646.635	1797.39			1604.48	96	18.15	54.29
																																2737.35	659.019	1207.32			1606.41	95.46	15.6	53.54
																																2736.56	654.547	60.3109			1608.34	94.86	13.88	52.84
																																2735.78	674.036	739.56			1610.27	94.49	13.11	52.54
																																2735	691.367	1047.26			1612.2	93.89	13.42	52.61
																																2734.22	696.243	-68.2043			1614.13	93.1	14.25	52.74
																																2733.44	704.383	981.807			1616.06	92.54	16.1	52.59
																																2732.65	690.306	-40.4882			1617.98	92.27	18.08	52.57
																																2731.87	680.851	1936.64			1619.91	91.17	18.55	52.73
																																2731.09	658.136	110.793			1621.84	90.27	18.86	52.81
																																2730.3	652.756	2179.86			1623.77	89.88	20.32	52.86
																																2729.52	626.975	663.618			1625.7	89.46	22.19	53.13
																																2728.74	591.741	12.9931			1627.63	88.84	26.15	53.66
																																2727.95	579.359	-1347.88			1629.55	88.54	31.77	54.3
																																2727.17	562.254	-83.1087			1631.48	87.79	36.09	54.85
																																2726.39	544.162	-115.72			1633.41	87.06	38.63	55.23
																																2725.6	545.72	1549.66			1635.34	86.24	39.22	55.32
																																2724.82	540.36	35.1228			1637.27	85.98	37.25	54.9
																																2724.03	552.491	-244.427			1639.2	85.19	34.88	54.38
																																2723.25	582.99	-184.477			1641.13	84.46	32.14	53.61
																																2722.46	606.227	1880.68			1643.05	83.49	29.63	52.73
																																2721.68	607.93	182.062			1644.98	82.45	27.79	51.98
																																2720.9	595.81	796.946			1646.91	81.12	26.89	50.94
																																2720.11	577.27	918.265			1648.84	80.5	26.93	50.22
																																2719.33	546.915	1132			1650.77	79.81	27.13	49.54
																																2718.54	526.163	1561.39			1652.7	79.03	27.96	49.01
																																2717.75	527.747	1559.19			1654.62	77.87	28.93	48.2
																																2716.97	509.816	1248.88			1656.55	76.18	28.03	48.17
																																2716.18	518.711	1092.68			1658.48	74.63	27.24	47.79
																																2715.4	532.464	813.331			1660.41	73.09	26.12	47.38
																																2714.61	526.683	10.5891			1662.34	71.37	24.9	46.81
																																2713.83	525.417	-268.487			1664.27	69.8	23.55	46.22
																																2713.04	526.612	437.533			1666.2	67.95	22.84	45.8
																																2712.25	519.837	743.191			1668.12	65.91	22.63	45.25
																																2711.47	502.744	156.384			1670.05	63.39	24.07	44.05
																																2710.68	515.993	1415.65			1671.98	61.3	25.76	43.03
																																2709.89	528.147	1136.49			1673.91	59.12	28.02	42.02
																																2709.11	509.735	1318.72			1675.84	56.11	32.16	40.47
																																2708.32	490.1	-159.499			1677.77	52.97	35.28	39.24
																																2707.53	461.501	-991.611			1679.69	49.67	38.06	37.95
																																2706.75	428.117	-1024.29			1681.62	46.49	41.15	36.52
																																2705.96	413.137	909.779			1683.55	43.12	44.94	34.54
																																2705.17	415.641	108.608			1685.48	38.76	50.9	31.32
																																2704.38	423.523	-1736.73			1687.41	36.15	52.48	30.02
																																2703.59	456.25	-172.212			1689.34	34.12	55.13	28.49
																																2702.81	492.562	1422.42			1691.27	33.26	57.9	27.3
																																2702.02	505.85	-882.716			1693.19	33.41	59.47	26.9
																																2701.23	508.63	281.677			1695.12	34.81	61.07	27.03
																																2700.44	534.745	1813.92			1697.05	37.54	62.73	27.75
																																2699.65	520.511	-1287.88			1698.98	39.2	63.79	28.21
																																2698.86	498.901	121.34			1700.91	42.83	66.64	28.85
																																2698.07	471.717	27.0028			1702.84	43.5	66.87	29.1
																																2697.28	468.748	883.397			1704.77	44.18	67.79	29.36
																																2696.5	467.945	-652.209			1706.69	46.82	69.87	29.94
																																2695.71	490.556	694.471			1708.62	50.5	71.27	30.97
																																2694.92	492.754	569.386			1710.55	55.57	72.32	32.5
																																2694.13	495.482	45.9414			1712.48	60.9	73.09	34.2
																																2693.34	506.532	1912.58			1714.41	66.06	73.33	35.95
																																2692.55	523.222	-816.61			1716.34	71.81	74.06	37.86
																																2691.76	530.328	957.581			1718.26	78.62	76.56	40.42
																																2690.97	535.104	-239.309			1720.19	82.27	77.99	42.33
																																2690.18	521.562	584.956			1722.12	84.16	78.59	43.73
																																2689.38	521.397	521.168			1724.05	86.87	79.98	45.33
																																2688.59	498.668	-521.995			1725.98	89	81.16	46.61
																																2687.8	494.254	301.82			1727.91	90.41	81.96	47.66
																																2687.01	494.178	207.482			1729.84	91.58	82.55	48.55
																																2686.22	515.987	-743.324			1731.76	92.66	83.1	49.01
																																2685.43	509.538	2924.26			1733.69	94.55	84.31	49.57
																																2684.64	521.429	-472.921			1735.62	96.72	85.69	50.63
																																2683.85	552.256	-933.969			1737.55	96.44	85.25	51.45
																																2683.05	532.735	-508.442			1739.48	97.3	85.84	52.47
																																2682.26	508.868	-113.645			1741.41	98.09	86.43	53.63
																																2681.47	479.939	2022.62			1743.33	98.37	86.8	54.8
																																2680.68	472.133	-88.2695			1745.26	98.72	87.44	56.02
																																2679.89	455.436	336.73			1747.19	98.85	88	57.27
																																2679.09	446.331	425.639			1749.12	99.44	88.8	58.45
																																2678.3	459.943	-1134.24			1751.05	100.82	90.32	59.57
																																2677.51	451.798	511.733			1752.98	101.47	91.24	60.62
																																2676.71	473.731	1058.33			1754.91	101.24	91.39	61.46
																																2675.92	482.709	17.916			1756.83	101.39	91.77	62.25
																																2675.13	450.101	198.261			1758.76	101.53	92.09	62.86
																																2674.33	429.628	103.986			1760.69	101.47	92.32	63.32
																																2673.54	430.173	497.706			1762.62	101.94	93.02	63.8
																																2672.75	447.352	1867.03			1764.55	101.88	93.24	64.16
																																2671.95	439.218	217.615			1766.48	101.56	93.33	64.4
																																2671.16	435.847	-1095.91			1768.4	101.33	93.64	64.66
																																2670.37	426.848	882.426			1770.33	100.83	93.81	64.88
																																2669.57	428.205	-704.989			1772.26	101.08	94.55	64.92
																																2668.78	429.89	2491.09			1774.19	101.44	95.37	65.11
																																2667.98	418.8	-70.7488			1776.12	101.19	95.59	65.36
																																2667.19	397.598	-713.103			1778.05	101.01	95.88	65.5
																																2666.39	378.36	502.07			1779.98	100.93	96.26	65.66
																																2665.6	379.271	1868.99			1781.9	101.22	96.92	65.74
																																2664.8	391.967	861.357			1783.83	101.33	97.34	65.82
																																2664.01	394.779	1253.9			1785.76	101.56	97.92	65.93
																																2663.21	383.657	246.723			1787.69	101.45	98.16	66.06
																																2662.42	373.078	1217.17			1789.62	100.95	98.09	66.17
																																2661.62	398.199	-914.955			1791.55	100.9	98.36	66.15
																																2660.82	395.616	-400.801			1793.47	101.38	99.1	66.1
																																2660.03	396.753	-1285.36			1795.4	101.08	99.02	66.16
																																2659.23	391.03	1204.43			1797.33	100.83	99.18	66.2
																																2658.44	386.115	76.7469			1799.26	100.65	99.41	66.23
																																2657.64	373.552	-138.969			1801.19	100.71	99.61	66.14
																																2656.84	384.118	496.019			1803.12	100.96	99.91	66.12
																																2656.05	364.729	1191.51			1805.05	101.08	100.04	66.17
																																2655.25	357.548	-785.719			1806.97	101.15	99.93	66.27
																																2654.45	363.839	1184.97			1808.9	101.31	99.87	66.42
																																2653.65	382.565	1576.33			1810.83	101.79	99.93	66.57
																																2652.86	378.997	-399.902			1812.76	102.5	100.22	66.65
																																2652.06	392.579	659.196			1814.69	102.89	100.35	66.79
																																2651.26	365.277	959.376			1816.62	103.15	100.36	66.9
																																2650.46	358.678	1138.09			1818.54	103.44	100.43	66.97
																																2649.67	350.297	-1412.9			1820.47	103.56	100.43	67.03
																																2648.87	344.146	-627.36			1822.4	103.41	100.23	67.11
																																2648.07	335.018	-418.168			1824.33	103.41	100.2	67.19
																																2647.27	328.01	760.931			1826.26	103.6	100.23	67.22
																																2646.47	314.413	151.481			1828.19	103.26	99.87	67.28
																																2645.67	311.128	-821.365			1830.12	103.61	99.96	67.26
																																2644.88	299.985	-491.156			1832.04	104.06	100.14	67.18
																																2644.08	311.633	1201.96			1833.97	103.95	99.93	67.22
																																2643.28	296.135	-285.41			1835.9	103.88	99.81	67.25
																																2642.48	331.31	-106.915			1837.83	104	99.88	67.26
																																2641.68	330.534	1403.51			1839.76	104.06	100.02	67.27
																																2640.88	324.906	1278.93			1841.69	103.76	99.87	67.28
																																2640.08	344.893	-842.889			1843.61	103.87	100.14	67.23
																																2639.28	336.267	-210.628			1845.54	104.3	100.6	67.25
																																2638.48	319.301	-818.884			1847.47	104.2	100.62	67.3
																																2637.68	307.305	-368.354			1849.4	104.38	100.98	67.3
																																2636.88	298.432	837.978			1851.33	104.46	101.27	67.29
																																2636.08	279.388	925.209			1853.26	104.44	101.45	67.28
																																2635.28	263.663	-650.147			1855.19	104.38	101.6	67.26
																																2634.48	266.234	41.7527			1857.11	104.28	101.71	67.24
																																2633.68	246.202	8.18032			1859.04	104.19	101.82	67.2
																																2632.87	247.284	971.578			1860.97	104.16	102.02	67.18
																																2632.07	260.048	635.768			1862.9	104.09	102.2	67.16
																																2631.27	267.815	692.672			1864.83	103.77	102.16	67.2
																																2630.47	274.974	-126.092			1866.76	103.24	101.88	67.26
																																2629.67	307.571	-1065.32			1868.68	103.45	102.16	67.19
																																2628.87	325.435	138.798			1870.61	104.05	102.88	67.11
																																2628.06	321.961	-769.971			1872.54	104.13	103.1	67.14
																																2627.26	336.391	-2161.16			1874.47	104.13	103.23	67.16
																																2626.46	342.033	-263.722			1876.4	104.17	103.34	67.18
																																2625.66	367.701	-960.815			1878.33	104.2	103.39	67.18
																																2624.86	368.042	724.593			1880.26	104.28	103.47	67.2
																																2624.05	367.945	962.189			1882.18	104.31	103.49	67.21
																																2623.25	371.254	1259.97			1884.11	104.34	103.46	67.22
																																2622.45	357.058	1346.67			1886.04	104.34	103.43	67.22
																																2621.64	345.257	981.336			1887.97	104.21	103.32	67.27
																																2620.84	323.076	646.255			1889.9	104.41	103.41	67.23
																																2620.04	300.23	-1375.51			1891.83	104.62	103.51	67.2
																																2619.23	269.399	-1198.08			1893.75	104.48	103.33	67.2
																																2618.43	259.906	153.576			1895.68	104.6	103.35	67.17
																																2617.62	268.818	2678.8			1897.61	104.74	103.46	67.13
																																2616.82	259.504	778.516			1899.54	104.76	103.46	67.13
																																2616.02	275.489	142.856			1901.47	104.72	103.42	67.12
																																2615.21	262.646	1914.45			1903.4	104.71	103.43	67.12
																																2614.41	256.073	1008.06			1905.33	104.62	103.4	67.12
																																2613.6	256.007	1635.9			1907.25	104.43	103.25	67.13
																																2612.8	265.194	248.741			1909.18	104.35	103.19	67.11
																																2611.99	237.408	260.116			1911.11	104.51	103.39	67.1
																																2611.19	234.065	271.482			1913.04	104.5	103.42	67.09
																																2610.38	235.133	282.841			1914.97	104.3	103.2	67.11
																																2609.58	246.896	294.192			1916.9	104.11	102.91	67.09
																																2608.77	244.408	305.537			1918.82	104.25	102.78	67.06
																																2607.97	260.656	316.874			1920.75	103.97	102.36	67.07
																																2607.16	241.583	328.202			1922.68	103.83	102.2	67.04
																																2606.35	250.872	339.525			1924.61	104.06	102.65	66.96
																																2605.55	247.485	1146.37			1926.54	104.08	102.89	66.93
																																2604.74	239.716	1172.5			1928.47	103.99	102.91	66.88
																																2603.94	223.658	-211.822			1930.4	103.94	102.89	66.82
																																2603.13	238.069	894.689			1932.32	103.87	102.82	66.75
																																2602.32	231.765	590.855			1934.25	103.86	102.79	66.69
																																2601.52	240.416	-222.751			1936.18	103.84	102.75	66.63
																																2600.71	250.567	-76.4678			1938.11	103.8	102.68	66.58
																																2599.9	267.412	399.547			1940.04	103.56	102.42	66.56
																																2599.09	249.575	185.932			1941.97	103.43	102.2	66.55
																																2598.29	244.614	92.269			1943.89	103.67	102.3	66.47
																																2597.48	250.454	-91.2585			1945.82	103.77	102.32	66.44
																																2596.67	251.983	1462.91			1947.75	103.83	102.32	66.43
																																2595.86	249.519	290.709			1949.68	103.86	102.27	66.44
																																2595.05	235.393	-761.27			1951.61	103.84	102.16	66.44
																																2594.25	223.084	1031.68			1953.54	103.78	102.01	66.45
																																2593.44	220.399	-648.736			1955.47	103.75	101.88	66.45
																																2592.63	231.157	1053.71			1957.39	103.76	101.8	66.46
																																2591.82	219.778	1049.75			1959.32	103.71	101.66	66.46
																																2591.01	216.11	-1617.11			1961.25	103.68	101.52	66.45
																																2590.2	238.349	1161.48			1963.18	103.63	101.35	66.45
																																2589.39	260.118	439.662			1965.11	103.47	101.01	66.46
																																2588.58	260.743	106.854			1967.04	103.45	100.76	66.42
																																2587.77	241.18	611.307			1968.96	103.68	100.8	66.4
																																2586.96	211.004	129.122			1970.89	103.74	100.71	66.38
																																2586.16	195.696	-263.232			1972.82	103.76	100.55	66.37
																																2585.34	185.028	-894.495			1974.75	103.77	100.38	66.33
																																2584.54	163.366	1581.54			1976.68	103.8	100.24	66.3
																																2583.72	139.278	-1021.27			1978.61	103.81	100.11	66.27
																																2582.91	150.351	-158.829			1980.54	103.83	100	66.24
																																2582.1	166.266	-1476.42			1982.46	103.82	99.88	66.19
																																2581.29	174.461	-1509.82			1984.39	103.8	99.79	66.16
																																2580.48	184.212	-259.77			1986.32	103.71	99.66	66.13
																																2579.67	184.198	333.285			1988.25	103.64	99.61	66.1
																																2578.86	176.125	1880.88			1990.18	103.5	99.59	66.09
																																2578.05	181.888	-390.475			1992.11	103.51	99.7	66.06
																																2577.24	187.792	82.9567			1994.03	103.67	100.03	66.02
																																2576.43	153.727	-964.611			1995.96	103.65	100.23	66.02
																																2575.61	144.227	582.055			1997.89	103.58	100.34	66.01
																																2574.8	134.152	250.188			1999.82	103.56	100.49	66.01
																																2573.99	135.905	335.685			2001.75	103.53	100.64	66.01
																																2573.18	135.198	33.7766			2003.68	103.5	100.77	66.01
																																2572.37	106.357	1072.62			2005.61	103.45	100.86	66.02
																																2571.55	115.246	621.745			2007.53	103.42	100.94	66.03
																																2570.74	117.199	677.312			2009.46	103.4	101.02	66.03
																																2569.93	129.232	-11.5325			2011.39	103.39	101.06	66.03
																																2569.11	156.813	1026.53			2013.32	103.33	101.03	66.03
																																2568.3	150.307	754.568			2015.25	103.19	100.87	66.03
																																2567.49	157.45	691.018			2017.18	103.15	100.73	65.98
																																2566.67	168.963	270.451			2019.1	103.26	100.75	65.94
																																2565.86	155.951	-506.935			2021.03	103.28	100.72	65.91
																																2565.05	149.801	-451.258			2022.96	103.28	100.59	65.86
																																2564.23	114.827	-246.92			2024.89	103.26	100.42	65.8
																																2563.42	109.19	195.184			2026.82	103.24	100.26	65.74
																																2562.61	99.8229	934.375			2028.75	103.21	100.09	65.67
																																2561.79	111.33	1049.17			2030.68	103.19	99.94	65.61
																																2560.98	138.029	-84.0816			2032.6	103.15	99.78	65.53
																																2560.16	137.942	1.14617			2034.53	103.11	99.61	65.45
																																2559.35	156.586	234.853			2036.46	103.03	99.43	65.37
																																2558.53	162.957	-808.526			2038.39	102.93	99.22	65.31
																																2557.72	156.614	-1287.37			2040.32	102.8	98.93	65.25
																																2556.9	164.683	430.768			2042.25	102.76	98.7	65.2
																																2556.09	117.921	129.954			2044.18	102.73	98.5	65.17
																																2555.27	101.782	1995.56			2046.1	102.67	98.24	65.15
																																2554.46	110.748	-946.064			2048.03	102.59	97.94	65.13
																																2553.64	108.864	1838.63			2049.96	102.52	97.63	65.12
																																2552.82	113.444	-953.569			2051.89	102.44	97.28	65.11
																																2552.01	109.368	1444.59			2053.82	102.38	96.88	65.1
																																2551.19	138.694	639.901			2055.75	102.31	96.39	65.08
																																2550.37	142.623	-727.694			2057.67	102.23	95.85	65.06
																																2549.56	152.628	-524.036			2059.6	102.15	95.44	65.04
																																2548.74	121.827	953.678			2061.53	102.09	95.43	65.02
																																2547.92	72.2207	2193.84			2063.46	101.97	95.75	64.99
																																2547.11	72.8514	353.048			2065.39	101.94	96.28	64.94
																																2546.29	53.1453	200.973			2067.32	101.98	96.8	64.89
																																2545.47	56.9406	789.173			2069.25	101.98	97.1	64.84
																																2544.65	81.0275	15.3982			2071.17	101.96	97.25	64.77
																																2543.84	87.3256	218.639			2073.1	101.95	97.32	64.7
																																2543.02	131.036	-110.857			2075.03	101.95	97.36	64.63
																																2542.2	153.938	-203.539			2076.96	101.95	97.37	64.58
																																2541.38	160.188	-384.929			2078.89	101.95	97.35	64.53
																																2540.56	142.053	113.988			2080.82	101.93	97.32	64.49
																																2539.75	125.521	997.129			2082.74	101.89	97.26	64.45
																																2538.93	104.409	726.917			2084.67	101.83	97.18	64.41
																																2538.11	75.7887	752.4			2086.6	101.75	97.08	64.37
																																2537.29	86.749	-286.058			2088.53	101.64	96.97	64.34
																																2536.47	72.2232	744.235			2090.46	101.56	96.87	64.31
																																2535.65	61.3991	562.897			2092.39	101.49	96.81	64.29
																																2534.83	74.3618	115.798			2094.32	101.39	96.68	64.27
																																2534.01	76.3607	170.897			2096.24	101.3	96.55	64.24
																																2533.19	76.018	-659.8			2098.17	101.23	96.42	64.22
																																2532.37	61.178	989.522			2100.1	101.18	96.27	64.2
																																2531.55	58.8529	-844.52			2102.03	101.13	96.1	64.18
																																2530.73	58.6559	479.618			2103.96	101.12	95.93	64.16
																																2529.91	55.3577	33.0337			2105.89	101.09	95.72	64.13
																																2529.09	73.1764	-29.9068			2107.81	101.07	95.51	64.11
																																2528.27	75.9759	25.1472			2109.74	101.05	95.29	64.08
																																2527.45	92.1833	1289.15			2111.67	101.02	95.07	64.04
																																2526.63	94.0623	-395.475			2113.6	100.99	94.84	64
																																2525.81	86.1828	425.997			2115.53	100.97	94.65	63.95
																																2524.99	80.4901	-285.31			2117.46	100.95	94.51	63.92
																																2524.17	76.6816	506.369			2119.39	100.93	94.37	63.89
																																2523.34	88.2057	-2119.56			2121.31	100.89	94.25	63.85
																																2522.52	116.898	1146.31			2123.24	100.86	94.16	63.81
																																2521.7	120.994	612.096			2125.17	100.82	94.09	63.77
																																2520.88	131.276	2551.29			2127.1	100.79	94.05	63.73
																																2520.06	111.025	633.453			2129.03	100.75	94.02	63.69
																																2519.23	88.4726	187.932			2130.96	100.71	93.99	63.65
																																2518.41	51.6503	-22.0081			2132.88	100.67	93.97	63.61
																																2517.59	37.0862	-820.289			2134.81	100.61	93.93	63.56
																																2516.77	24.5572	529.054			2136.74	100.56	93.88	63.5
																																2515.94	17.7772	436.81			2138.67	100.5	93.83	63.46
																																2515.12	21.9457	638.645			2140.6	100.43	93.77	63.42
																																2514.3	43.5066	-511.943			2142.53	100.36	93.7	63.37
																																2513.47	53.0161	1042.09			2144.46	100.28	93.59	63.33
																																2512.65	61.1334	714.719			2146.38	100.21	93.49	63.29
																																2511.83	53.6096	916.355			2148.31	100.15	93.39	63.26
																																2511	53.9837	1411.68			2150.24	100.1	93.28	63.23
																																2510.18	41.4718	-1647.1			2152.17	100.04	93.16	63.19
																																2509.35	29.893	-681.618			2154.1	99.97	93.03	63.16
																																2508.53	21.1944	-890.91			2156.03	99.89	92.9	63.12
																																2507.71	30.289	2187.61			2157.95	99.8	92.76	63.08
																																2506.88	35.1478	-722.268			2159.88	99.69	92.6	63.04
																																2506.06	41.2714	1034.6			2161.81	99.59	92.45	62.99
																																2505.23	62.0259	590.446			2163.74	99.5	92.29	62.94
																																2504.41	96.0172	1407.77			2165.67	99.43	92.13	62.89
																																2503.58	94.7027	846.403			2167.6	99.38	91.97	62.84
																																2502.76	87.2122	1487.44			2169.53	99.36	91.83	62.79
																																2501.93	68.4318	1629.86			2171.45	99.36	91.71	62.75
																																2501.1	53.3792	-367.445			2173.38	99.37	91.64	62.71
																																2500.28	68.2542	-1426.24			2175.31	99.39	91.61	62.66
																																2499.45	53.3145	-785.246			2177.24	99.4	91.64	62.62
																																2498.63	41.7015	294.92			2179.17	99.4	91.69	62.58
																																2497.8	41.5507	-529.084			2181.1	99.39	91.74	62.55
																																2496.97	61.123	521.351			2183.02	99.36	91.79	62.5
																																2496.15	51.5086	48.9507			2184.95	99.33	91.81	62.45
																																2495.32	24.5421	-335.452			2186.88	99.28	91.8	62.42
																																2494.49	24.6676	714.361			2188.81	99.22	91.75	62.39
																																2493.67	12.3576	-372.288			2190.74	99.16	91.67	62.35
																																2492.84	-48.3604	-259.041			2192.67	99.08	91.54	62.32
																																2492.01	-164.75	-87.3343			2194.6	99	91.37	62.29
																																2491.18	-118.976	172.045			2196.52	98.92	91.17	62.25
																																2490.36	-37.2425	-1732.38			2198.45	98.83	90.95	62.22
																																2489.53	641.436	-888.106			2200.38	98.74	90.74	62.18
																																2488.7	1463.24	-44.1512			2202.31	98.67	90.55	62.14
																																2487.87	1993.66	10.4758			2204.24	98.6	90.35	62.11
																																2487.04	2261.68	-168.654			2206.17	98.55	90.12	62.08
																																2486.21	2262.71	-522.985			2208.09	98.5	89.85	62.03
																																2485.39	1967.94	320.281			2210.02	98.45	89.57	61.99
																																2484.56	1404.39	-238.411			2211.95	98.41	89.31	61.94
																																2483.73	700.201	458.512			2213.88	98.38	89.1	61.9
																																2482.9	151.433	45.9604			2215.81	98.34	88.96	61.84
																																2482.07	-283.535	-1679.73			2217.74	98.29	88.9	61.79
																																2481.24	-102.57	9.16169			2219.67	98.24	88.88	61.73
																																2480.41	50.9297	-636.45			2221.59	98.17	88.85	61.67
																																2479.58	46.4578	-406.782			2223.52	98.09	88.81	61.61
																																2478.75	28.6181	726.837			2225.45	98.02	88.74	61.54
																																2477.92	9.3865	518.817			2227.38	97.93	88.68	61.47
																																2477.09	24.674	1622.69			2229.31	97.86	88.63	61.42
																																2476.26	25.9179	1560.31			2231.24	97.79	88.61	61.36
																																2475.43	20.1856	-163.043			2233.16	97.71	88.6	61.32
																																2474.6	42.5463	-312.459			2235.09	97.63	88.58	61.27
																																2473.77	51.1175	441.198			2237.02	97.54	88.56	61.22
																																2472.94	61.3443	553.847			2238.95	97.46	88.53	61.18
																																2472.11	63.7513	666.454			2240.88	97.38	88.49	61.15
																																2471.28	68.2818	953.704			2242.81	97.32	88.46	61.12
																																2470.44	44.7918	-913.115			2244.74	97.3	88.42	61.09
																																2469.61	46.5534	538.412			2246.66	97.26	88.39	61.07
																																2468.78	62.4208	359.985			2248.59	97.21	88.34	61.04
																																2467.95	47.2938	385.265			2250.52	97.14	88.28	61.01
																																2467.12	25.125	1021.34			2252.45	97.06	88.21	60.97
																																2466.28	24.7329	-436.6			2254.38	96.93	88.12	60.92
																																2465.45	19.3272	-120.429			2256.31	96.78	88.01	60.86
																																2464.62	28.0757	-356.687			2258.23	96.62	87.89	60.79
																																2463.79	17.1849	1267.23			2260.16	96.47	87.75	60.72
																																2462.95	11.0753	129.993			2262.09	96.31	87.6	60.65
																																2462.12	1.52119	620.149			2264.02	96.18	87.43	60.58
																																2461.29	18.7178	790.601			2265.95	96.09	87.24	60.52
																																2460.45	4.96612	438.24			2267.88	96.05	87.01	60.47
																																2459.62	-1.07564	260.234			2269.81	96.05	86.76	60.44
																																2458.79	0.41211	575.823			2271.73	96.07	86.51	60.42
																																2457.95	-1.89167	601.042			2273.66	96.1	86.25	60.4
																																2457.12	2.18254	394.092			2275.59	96.14	86.02	60.38
																																2456.29	13.322	2798.53			2277.52	96.16	85.81	60.35
																																2455.45	10.307	-106.589			2279.45	96.18	85.63	60.32
																																2454.62	9.80954	-168.261			2281.38	96.18	85.48	60.28
																																2453.78	16.9633	1220			2283.3	96.18	85.35	60.24
																																2452.95	22.7832	-871.377			2285.23	96.2	85.22	60.21
																																2452.11	6.93006	-642.99			2287.16	96.21	85.1	60.17
																																2451.28	24.8533	-37.921			2289.09	96.2	84.98	60.12
																																2450.44	42.5235	422.039			2291.02	96.17	84.87	60.07
																																2449.61	29.7349	-566.711			2292.95	96.11	84.74	60.01
																																2448.77	30.2568	878.003			2294.88	96.04	84.6	59.94
																																2447.93	48.6824	381.864			2296.8	95.94	84.45	59.87
																																2447.1	34.1541	233.367			2298.73	95.83	84.28	59.81
																																2446.26	32.1111	142.828			2300.66	95.69	84.11	59.74
																																2445.43	22.3029	-671.263			2302.59	95.56	83.93	59.67
																																2444.59	26.0465	-9.20434			2304.52	95.44	83.75	59.61
																																2443.75	36.0973	-707.223			2306.45	95.34	83.53	59.56
																																2442.92	54.1235	-103.256			2308.38	95.23	83.29	59.5
																																2442.08	49.5708	558.33			2310.3	95.14	83.04	59.46
																																2441.24	54.9268	-659.886			2312.23	95.07	82.82	59.41
																																2440.41	50.2871	-461.011			2314.16	95.01	82.6	59.37
																																2439.57	62.3049	142.466			2316.09	94.94	82.34	59.32
																																2438.73	40.5874	659.016			2318.02	94.86	82.07	59.26
																																2437.89	33.4794	1493.21			2319.95	94.76	81.79	59.19
																																2437.06	26.146	160.427			2321.87	94.66	81.5	59.13
																																2436.22	22.2234	-969.668			2323.8	94.56	81.18	59.07
																																2435.38	32.0119	-626.556			2325.73	94.49	80.91	59
																																2434.54	12.6739	265.011			2327.66	94.42	80.7	58.92
																																2433.7	7.41825	347.959			2329.59	94.38	80.55	58.85
																																2432.87	29.6774	-752.447			2331.52	94.32	80.44	58.79
																																2432.03	30.0987	80.9308			2333.45	94.24	80.35	58.74
																																2431.19	24.6073	-153.484			2335.37	94.16	80.26	58.7
																																2430.35	30.6614	189.102			2337.3	94.1	80.18	58.64
																																2429.51	38.5906	-506.679			2339.23	94.04	80.06	58.57
																																2428.67	35.896	931.556			2341.16	93.95	79.87	58.5
																																2427.83	22.3274	1475.55			2343.09	93.87	79.65	58.43
																																2426.99	29.253	606.987			2345.02	93.86	79.55	58.4
																																2426.15	8.08977	1006.75			2346.94	93.82	79.42	58.36
																																2425.31	19.841	-207.147			2348.87	93.76	79.24	58.3
																																2424.47	31.2454	192.624			2350.8	93.7	79.1	58.26
																																2423.63	26.9772	1801.92			2352.73	93.66	78.96	58.21
																																2422.79	20.3622	329.399			2354.66	93.59	78.84	58.17
																																2421.95	29.3422	-106.092			2356.59	93.5	78.63	58.13
																																2421.11	15.51	581.218			2358.52	93.41	78.4	58.05
																																2420.27	-29.8069	289.748			2360.44	93.33	78.25	58
																																2419.43	-34.8491	314.913			2362.37	93.23	78.01	57.94
																																2418.58	-41.6874	109.912			2364.3	93.15	77.84	57.9
																																2417.74	-52.9458	940.488			2366.23	93.09	77.71	57.84
																																2416.9	-30.3601	-644.948			2368.16	92.98	77.49	57.77
																																2416.06	-25.1428	559.246			2370.09	92.86	77.21	57.71
																																2415.22	-30.2767	-191.842			2372.01	92.79	76.94	57.64
																																2414.38	-31.451	436.974			2373.94	92.7	76.7	57.58
																																2413.53	-18.5729	-256.332			2375.87	92.59	76.48	57.54
																																2412.69	-11.0175	1090.54			2377.8	92.52	76.28	57.49
																																2411.85	-9.57816	-90.9609			2379.73	92.46	76.07	57.43
																																2411.01	8.01724	-1214.57			2381.66	92.38	75.88	57.37
																																2410.16	6.77133	677.298			2383.59	92.31	75.72	57.31
																																2409.32	-10.7302	-446.035			2385.51	92.22	75.57	57.23
																																2408.48	12.2851	957.009			2387.44	92.11	75.4	57.15
																																2407.63	8.10232	321.925			2389.37	91.99	75.22	57.07
																																2406.79	5.81717	2126			2391.3	91.86	75.02	56.99
																																2405.95	-19.2247	-172.95			2393.23	91.74	74.81	56.91
																																2405.1	-17.6269	225.101			2395.16	91.64	74.59	56.84
																																2404.26	-9.92808	-724.805			2397.08	91.56	74.38	56.78
																																2403.42	3.49164	-40.0847			2399.01	91.5	74.18	56.74
																																2402.57	18.9283	1733.68			2400.94	91.47	73.98	56.7
																																2401.73	14.9016	1328.58			2402.87	91.44	73.79	56.68
																																2400.88	-0.72657	751.7			2404.8	91.39	73.6	56.65
																																2400.04	12.4795	-1028.25			2406.73	91.34	73.4	56.62
																																2399.19	20.0945	-1461.25			2408.66	91.26	73.21	56.59
																																2398.35	20.3428	-948.997			2410.58	91.18	73.02	56.55
																																2397.5	2.95509	-751.91			2412.51	91.09	72.84	56.5
																																2396.66	0.996751	-526.268			2414.44	90.99	72.65	56.44
																																2395.81	-5.36963	-157.602			2416.37	90.87	72.5	56.36
																																2394.97	15.0571	-161.098			2418.3	90.75	72.37	56.27
																																2394.12	18.1354	-78.7591			2420.23	90.62	72.22	56.17
																																2393.27	13.1447	-597.183			2422.15	90.48	72.06	56.06
																																2392.43	11.6905	1144.06			2424.08	90.33	71.87	55.95
																																2391.58	16.4297	825.763			2426.01	90.17	71.66	55.82
																																2390.73	20.0222	393.229			2427.94	90	71.43	55.7
																																2389.89	35.4596	-124.899			2429.87	89.82	71.19	55.56
																																2389.04	54.4857	1214.82			2431.8	89.63	70.94	55.43
																																2388.19	49.4394	496.712			2433.73	89.43	70.69	55.31
																																2387.35	30.7586	-78.2805			2435.65	89.22	70.45	55.2
																																2386.5	23.5194	689.402			2437.58	89.02	70.2	55.09
																																2385.65	-6.40717	-142.431			2439.51	88.84	69.93	55
																																2384.8	-28.557	-488.567			2441.44	88.69	69.65	54.92
																																2383.96	-40.1722	-1376.96			2443.37	88.56	69.37	54.85
																																2383.11	-78.4839	160.996			2445.3	88.47	69.08	54.8
																																2382.26	-98.9972	1213.26			2447.22	88.41	68.79	54.76
																																2381.41	-95.6571	695.936			2449.15	88.35	68.5	54.72
																																2380.56	-74.7444	207.334			2451.08	88.28	68.19	54.68
																																2379.71	-65.5188	289.309			2453.01	88.21	67.88	54.63
																																2378.87	-41.8338	1454.8			2454.94	88.12	67.57	54.56
																																2378.02	-12.4025	1308.42			2456.87	88	67.26	54.48
																																2377.17	-7.41378	221.491			2458.8	87.88	66.94	54.4
																																2376.32	-4.3483	103.903			2460.72	87.75	66.6	54.31
																																2375.47	17.2958	898.122			2462.65	87.62	66.26	54.22
																																2374.62	-8.03697	-102.665			2464.58	87.48	65.93	54.12
																																2373.77	-32.0231	-533.436			2466.51	87.35	65.58	54.02
																																2372.92	-62.2894	1200.17			2468.44	87.22	65.22	53.92
																																2372.07	-68.0747	712.363			2470.37	87.09	64.84	53.82
																																2371.22	-83.753	281.67			2472.29	86.95	64.46	53.71
																																2370.37	-71.079	-234.245			2474.22	86.82	64.06	53.6
																																2369.52	-47.4027	1412.61			2476.15	86.68	63.68	53.48
																																2368.67	-32.3084	-269.765			2478.08	86.54	63.27	53.36
																																2367.82	-40.102	750.69			2480.01	86.38	62.83	53.24
																																2366.97	-9.43618	547.887			2481.94	86.21	62.38	53.11
																																2366.12	-20.4262	-1673.61			2483.87	86.04	61.93	52.97
																																2365.26	-31.9957	57.215			2485.79	85.85	61.45	52.82
																																2364.41	-29.8628	1901.07			2487.72	85.64	60.95	52.67
																																2363.56	-30.4006	-774.113			2489.65	85.42	60.43	52.51
																																2362.71	-33.7587	1779.48			2491.58	85.19	59.88	52.36
																																2361.86	-10.013	-184.51			2493.51	84.95	59.31	52.21
																																2361	-1.31748	834.339			2495.44	84.72	58.72	52.07
																																2360.15	2.31379	858.953			2497.36	84.49	58.14	51.94
																																2359.3	-20.7282	968.72			2499.29	84.27	57.59	51.83
																																2358.45	-8.79046	-511.11			2501.22	84.05	57.09	51.73
																																2357.59	-1.00325	-32.2024			2503.15	83.84	56.69	51.64
																																2356.74	-0.591693	-64.2185			2505.08	83.63	56.39	51.56
																																2355.89	-18.0872	244.198			2507.01	83.42	56.22	51.49
																																2355.04	-29.4043	1460.11			2508.94	83.21	56.13	51.43
																																2354.18	-19.0783	2618.84			2510.86	82.98	56.11	51.37
																																2353.33	-1.76505	-532.448			2512.79	82.75	56.14	51.3
																																2352.47	-20.8658	1590.01			2514.72	82.53	56.25	51.23
																																2351.62	-22.4703	877.48			2516.65	82.31	56.41	51.14
																																2350.77	14.9847	-231.492			2518.58	82.1	56.65	51.05
																																2349.91	39.0229	189.821			2520.51	81.9	56.92	50.95
																																2349.06	52.6071	-68.849			2522.43	81.74	57.21	50.85
																																2348.2	29.1898	97.3767			2524.36	81.6	57.47	50.74
																																2347.35	0.783491	1566.01			2526.29	81.5	57.71	50.64
																																2346.49	16.9416	-1127.41			2528.22	81.43	57.93	50.55
																																2345.64	46.6648	425.796			2530.15	81.39	58.15	50.47
																																2344.78	94.6637	-115.698			2532.08	81.37	58.35	50.39
																																2343.93	128.096	729.373			2534.01	81.34	58.53	50.32
																																2343.07	178.977	-38.2933			2535.93	81.28	58.65	50.24
																																2342.22	211.644	1202.38			2537.86	81.18	58.7	50.15
																																2341.36	193.321	915.61			2539.79	81.04	58.67	50.05
																																2340.5	166.993	1985.98			2541.72	80.86	58.56	49.96
																																2339.65	157.766	-109.898			2543.65	80.66	58.37	49.86
																																2338.79	148.827	479.806			2545.58	80.46	58.12	49.77
																																2337.94	143.169	165.094			2547.5	80.29	57.8	49.69
																																2337.08	149.549	-177.756			2549.43	80.18	57.42	49.63
																																2336.22	154.44	-96.8145			2551.36	80.16	56.96	49.58
																																2335.37	163.571	1226.62			2553.29	80.22	56.44	49.55
																																2334.51	151.026	1787.23			2555.22	80.34	55.84	49.54
																																2333.65	106.12	-221.207			2557.15	80.49	55.2	49.53
																																2332.79	63.4368	1863.5			2559.08	80.61	54.53	49.52
																																2331.93	44.578	2141.45			2561	80.68	53.87	49.49
																																2331.08	50.591	190.483			2562.93	80.69	53.24	49.45
																																2330.22	47.0654	-941.74			2564.86	80.66	52.7	49.39
																																2329.36	16.2209	1508.1			2566.79	80.61	52.29	49.33
																																2328.5	4.47662	1080.94			2568.72	80.57	52.02	49.28
																																2327.64	-7.01585	2796.47			2570.65	80.51	51.91	49.23
																																2326.79	-22.5766	1467.27			2572.57	80.43	51.92	49.18
																																2325.93	-18.9903	-763.223			2574.5	80.31	52.03	49.13
																																2325.07	-21.443	-936.09			2576.43	80.16	52.23	49.09
																																2324.21	-25.1734	1905.25			2578.36	80	52.47	49.04
																																2323.35	-18.5456	633.507			2580.29	79.82	52.76	48.99
																																2322.49	-11.5434	-215.385			2582.22	79.63	53.06	48.93
																																2321.63	-7.77646	5.87169			2584.15	79.42	53.37	48.87
																																2320.77	-23.7455	-617.415			2586.07	79.19	53.66	48.8
																																2319.91	-25.6983	279.236			2588	78.91	53.93	48.71
																																2319.05	-3.68581	669.059			2589.93	78.6	54.15	48.61
																																2318.19	-33.9329	636.734			2591.86	78.27	54.32	48.49
																																2317.33	-26.9862	1757.61			2593.79	77.94	54.44	48.36
																																2316.47	-22.8116	993.901			2595.72	77.64	54.52	48.24
																																2315.61	-1.26125	-1372.15			2597.65	77.4	54.55	48.13
																																2314.75	6.00946	479.305			2599.57	77.24	54.53	48.05
																																2313.89	8.2101	-677.243			2601.5	77.2	54.48	47.99
																																2313.02	11.1934	217.939			2603.43	77.25	54.39	47.97
																																2312.16	15.7956	101.358			2605.36	77.34	54.24	47.97
																																2311.3	4.51446	69.0717			2607.29	77.43	54.04	47.97
																																2310.44	5.21709	570.376			2609.22	77.48	53.81	47.96
																																2309.58	-0.947024	-613.243			2611.14	77.49	53.54	47.95
																																2308.72	-12.8559	1712.73			2613.07	77.46	53.24	47.93
																																2307.85	-1.86468	445.111			2615	77.45	52.91	47.9
																																2306.99	23.5756	-373.045			2616.93	77.47	52.58	47.89
																																2306.13	23.3939	408.359			2618.86	77.56	52.26	47.89
																																2305.27	21.3362	-914.445			2620.79	77.72	51.95	47.9
																																2304.4	12.4987	736.17			2622.72	77.88	51.66	47.91
																																2303.54	18.718	-782.514			2624.64	78.02	51.41	47.91
																																2302.68	9.94445	110.446			2626.57	78.11	51.22	47.9
																																2301.81	37.4735	2236.39			2628.5	78.14	51.08	47.87
																																2300.95	57.1084	662.179			2630.43	78.12	51	47.84
																																2300.09	44.2903	41.2306			2632.36	78.08	50.96	47.8
																																2299.22	40.6949	1157.39			2634.29	78.02	50.98	47.76
																																2298.36	27.8229	144.42			2636.21	77.98	51.05	47.73
																																2297.49	9.57799	-1064.21			2638.14	77.97	51.16	47.71
																																2296.63	-14.9679	583.434			2640.07	78	51.28	47.71
																																2295.76	-27.6353	1250.68			2642	78.04	51.4	47.73
																																2294.9	-39.7826	350.331			2643.93	78.1	51.5	47.74
																																2294.04	-46.3049	-213.901			2645.86	78.13	51.56	47.76
																																2293.17	-20.7226	117.327			2647.79	78.15	51.6	47.76
																																2292.3	-5.49497	1595.25			2649.71	78.12	51.62	47.75
																																2291.44	8.12373	947.142			2651.64	78.06	51.6	47.73
																																2290.57	15.0956	634.791			2653.57	77.98	51.56	47.7
																																2289.71	-6.98912	2167.62			2655.5	77.9	51.5	47.67
																																2288.84	-15.3957	904.8			2657.43	77.84	51.4	47.62
																																2287.98	-11.0789	1095.59			2659.36	77.79	51.26	47.57
																																2287.11	-20.8158	-501.863			2661.28	77.75	51.06	47.53
																																2286.24	-51.3117	499.169			2663.21	77.71	50.82	47.48
																																2285.38	-64.3596	242.992			2665.14	77.67	50.56	47.43
																																2284.51	-38.7585	-180.652			2667.07	77.63	50.32	47.39
																																2283.64	-12.0868	177.558			2669	77.6	50.15	47.35
																																2282.78	11.3784	2070.82			2670.93	77.57	50.09	47.32
																																2281.91	23.5656	-1227.49			2672.86	77.55	50.19	47.31
																																2281.04	8.21889	-841.452			2674.78	77.54	50.47	47.32
																																2280.17	3.85924	-399.792			2676.71	77.56	50.9	47.34
																																2279.31	-9.30525	264.809			2678.64	77.61	51.4	47.38
																																2278.44	-20.934	427.178			2680.57	77.68	51.94	47.43
																																2277.57	-26.5341	143.364			2682.5	77.77	52.45	47.49
																																2276.7	-26.7629	779.529			2684.43	77.86	52.9	47.55
																																2275.83	14.1866	635.059			2686.35	77.95	53.27	47.6
																																2274.96	28.1834	-94.5475			2688.28	78.04	53.61	47.65
																																2274.1	55.6583	67.6111			2690.21	78.13	53.94	47.69
																																2273.23	61.2868	34.7003			2692.14	78.23	54.27	47.73
																																2272.36	35.7711	1644.87			2694.07	78.34	54.57	47.76
																																2271.49	14.7601	2474.78			2696	78.43	54.85	47.79
																																2270.62	-11.7876	1467			2697.93	78.5	55.08	47.8
																																2269.75	16.7441	1628.58			2699.85	78.53	55.28	47.8
																																2268.88	3.31663	509.986			2701.78	78.52	55.44	47.8
																																2268.01	8.41228	615.983			2703.71	78.48	55.57	47.79
																																2267.14	23.2303	721.912			2705.64	78.42	55.68	47.78
																																2266.27	20.1846	-395.947			2707.57	78.34	55.76	47.76
																																2265.4	38.0433	905.761			2709.5	78.25	55.82	47.76
																																2264.53	29.9075	-239.562			2711.42	78.17	55.84	47.76
																																2263.66	18.1537	866.989			2713.35	78.09	55.82	47.77
																																2262.79	26.0236	1945.3			2715.28	78.02	55.75	47.78
																																2261.92	20.297	1411.62			2717.21	77.96	55.61	47.78
																																2261.05	10.1272	1628.18			2719.14	77.9	55.42	47.79
																																2260.17	-11.9545	-1432.77			2721.07	77.85	55.15	47.78
																																2259.3	-17.6656	1561.11			2723	77.81	54.83	47.77
																																2258.43	-27.3458	111.59			2724.92	77.79	54.49	47.75
																																2257.56	-19.4204	-587.922			2726.85	77.78	54.14	47.73
																																2256.69	1.98324	44.963			2728.78	77.81	53.79	47.71
																																2255.81	22.3755	816.315			2730.71	77.88	53.43	47.69
																																2254.94	28.531	699.573			2732.64	77.95	53.07	47.67
																																2254.07	33.6009	-471.173			2734.57	77.98	52.73	47.63
																																2253.2	29.8799	521.596			2736.49	77.98	52.43	47.57
																																2252.32	12.8867	737.607			2738.42	77.93	52.19	47.51
																																2251.45	1.46212	177.303			2740.35	77.85	52.03	47.45
																																2250.58	-8.73742	-1269.74			2742.28	77.75	51.94	47.39
																																2249.71	-20.671	525.913			2744.21	77.65	51.9	47.33
																																2248.83	-12.4479	907.862			2746.14	77.57	51.93	47.28
																																2247.96	-4.81969	707.925			2748.07	77.5	52.01	47.25
																																2247.08	25.4167	341.865			2749.99	77.43	52.16	47.22
																																2246.21	12.2703	1055.81			2751.92	77.38	52.36	47.21
																																2245.33	23.3466	191.434			2753.85	77.35	52.58	47.2
																																2244.46	35.2326	1098.81			2755.78	77.35	52.81	47.19
																																2243.59	30.0899	1341.65			2757.71	77.36	53.01	47.19
																																2242.71	15.0782	283.935			2759.64	77.4	53.19	47.18
																																2241.84	-8.15768	84.1497			2761.56	77.47	53.3	47.18
																																2240.96	-18.8056	797.115			2763.49	77.56	53.35	47.19
																																2240.09	-20.2518	-11.1168			2765.42	77.66	53.35	47.19
																																2239.21	-5.48785	756.817			2767.35	77.74	53.29	47.17
																																2238.33	35.7408	1496.78			2769.28	77.77	53.19	47.15
																																2237.46	40.3967	-223.236			2771.21	77.77	53.04	47.11
																																2236.58	50.5591	-1500.53			2773.14	77.73	52.86	47.05
																																2235.71	56.1897	372			2775.06	77.65	52.67	47.01
																																2234.83	53.7691	-76.3684			2776.99	77.57	52.48	46.96
																																2233.96	39.1949	359.091			2778.92	77.49	52.26	46.91
																																2233.08	16.9397	1650.26			2780.85	77.43	52.01	46.87
																																2232.2	30.9913	14.7878			2782.78	77.39	51.74	46.83
																																2231.33	31.9432	-102.124			2784.71	77.36	51.43	46.79
																																2230.45	42.3694	857.147			2786.63	77.33	51.1	46.74
																																2229.57	51.8327	-87.6213			2788.56	77.29	50.75	46.69
																																2228.69	55.0357	898.787			2790.49	77.23	50.4	46.64
																																2227.82	28.7154	1553.84			2792.42	77.14	50.06	46.57
																																2226.94	33.7905	-300.553			2794.35	76.98	49.71	46.48
																																2226.06	32.6385	630.074			2796.28	76.76	49.36	46.36
																																2225.18	53.997	926.368			2798.21	76.48	49.01	46.24
																																2224.3	62.4443	1608.31			2800.13	76.21	48.68	46.1
																																2223.42	67.6748	333.767			2802.06	75.97	48.37	45.97
																																2222.55	59.6928	409.451			2803.99	75.8	48.06	45.85
																																2221.67	41.0761	1283.77			2805.92	75.69	47.75	45.75
																																2220.79	31.0554	1028.73			2807.85	75.6	47.45	45.66
																																2219.91	35.6499	-327.484			2809.78	75.5	47.17	45.58
																																2219.03	11.162	491.297			2811.7	75.35	46.91	45.49
																																2218.15	14.0055	-369.009			2813.63	75.14	46.66	45.39
																																2217.27	32.2806	641.985			2815.56	74.86	46.41	45.27
																																2216.39	50.4999	84.4972			2817.49	74.52	46.17	45.14
																																2215.51	44.2361	187.29			2819.42	74.13	45.91	45
																																2214.63	43.6375	-589.973			2821.35	73.7	45.65	44.83
																																2213.75	24.3382	1162.45			2823.28	73.23	45.38	44.64
																																2212.87	28.2103	742.561			2825.2	72.74	45.11	44.44
																																2211.99	26.0665	432.724			2827.13	72.19	44.82	44.21
																																2211.11	46.4546	727.482			2829.06	71.58	44.51	43.94
																																2210.23	76.2333	-21.8841			2830.99	70.88	44.21	43.63
																																2209.35	98.201	-661.137			2832.92	70.06	43.92	43.27
																																2208.47	121.648	484.85			2834.85	69.1	43.66	42.87
																																2207.58	116.845	-511.28			2836.77	67.93	43.48	42.44
																																2206.7	97.8883	-985.497			2838.7	66.56	43.37	41.97
																																2205.82	69.3077	351.878			2840.63	65.17	43.39	41.55
																																2204.94	43.4825	-177.293			2842.56	64.26	43.52	41.3
																																2204.06	35.0177	2201.88			2844.49	64.24	43.75	41.34
																																2203.17	17.5573	-247.67			2846.42	64.84	44.06	41.58
																																2202.29	48.5448	1664.28			2848.35	65.48	44.42	41.74
																																2201.41	79.2435	668.94			2850.27	65.85	44.77	41.6
																																2200.53	89.5624	-161.577			2852.2	65.81	45.07	41.23
																																2199.64	102.992	-717.73			2854.13	65.33	45.34	40.82
																																2198.76	134.443	973.419			2856.06	64.72	45.6	40.5
																																2197.88	128.419	636.355			2857.99	64.49	45.82	40.36
																																2196.99	98.4477	-933.332			2859.92	64.71	46	40.39
																																2196.11	86.6887	-694.841			2861.84	64.71	46.13	40.41
																																2195.23	73.1903	1241.26			2863.77	64.23	46.19	40.34
																																2194.34	59.5263	-382.545			2865.7	64.05	46.16	40.34
																																2193.46	58.7488	184.022			2867.63	64.71	46.07	40.56
																																2192.57	42.5296	230.35			2869.56	65.75	45.91	40.87
																																2191.69	22.1133	577.589			2871.49	66.61	45.7	41.14
																																2190.8	5.73547	569.007			2873.42	67.26	45.45	41.33
																																2189.92	8.3829	450.974			2875.34	67.83	45.2	41.48
																																2189.04	-3.55641	1590.86			2877.27	68.24	44.96	41.56
																																2188.15	-15.6226	1171.83			2879.2	68.42	44.72	41.57
																																2187.26	6.98513	561.545			2881.13	68.4	44.5	41.5
																																2186.38	15.2735	498.059			2883.06	68.25	44.33	41.37
																																2185.49	33.1737	598.502			2884.99	67.98	44.2	41.2
																																2184.61	69.2424	1190.61			2886.92	67.62	44.1	41
																																2183.72	89.1679	-949.029			2888.84	67.15	44.05	40.76
																																2182.83	91.4414	-329.648			2890.77	66.65	44.03	40.5
																																2181.95	93.9556	917.431			2892.7	66.2	44.03	40.25
																																2181.06	96.1197	-211.012			2894.63	65.83	44.04	40.01
																																2180.17	86.3051	1062.75			2896.56	65.38	44.09	39.75
																																2179.29	67.8592	589.519			2898.49	64.69	44.17	39.43
																																2178.4	62.1482	1044.04			2900.41	63.69	44.25	39.05
																																2177.51	49.8122	379.949			2902.34	62.51	44.36	38.63
																																2176.63	36.0947	-638.491			2904.27	61.43	44.47	38.23
																																2175.74	31.7589	988.336			2906.2	60.68	44.59	37.94
																																2174.85	22.174	1060.54			2908.13	60.26	44.71	37.76
																																2173.96	25.7333	1459.75			2910.06	59.81	44.81	37.65
																																2173.08	32.4509	1586.24			2911.99	59.11	44.88	37.58
																																2172.19	56.1073	1440.15			2913.91	58.31	44.92	37.5
																																2171.3	48.9166	558.562			2915.84	57.63	44.89	37.32
																																2170.41	44.1988	-23.1556			2917.77	56.99	44.78	37
																																2169.52	50.1872	-60.0919			2919.7	56.14	44.63	36.53
																																2168.63	46.9085	-287.653			2921.63	55.12	44.44	35.97
																																2167.74	43.8331	954.707			2923.56	54.1	44.23	35.38
																																2166.85	72.4267	808.575			2925.48	53.26	44.01	34.87
																																2165.96	96.2295	471.973			2927.41	52.94	43.79	34.56
																																2165.07	114.277	-735.095			2929.34	53.44	43.59	34.6
																																2164.18	112.317	-445.808			2931.27	54.64	43.4	34.9
																																2163.29	119.343	-75.108			2933.2	56.01	43.22	35.25
																																2162.4	96.0189	-629.024			2935.13	56.99	43.05	35.48
																																2161.51	94.1097	-177.003			2937.06	57.48	42.9	35.6
																																2160.62	75.0006	736.818			2938.98	57.98	42.77	35.8
																																2159.73	66.0586	1351.32			2940.91	59.15	42.67	36.26
																																2158.84	67.3955	-99.2032			2942.84	60.96	42.61	36.92
																																2157.95	77.7731	352.125			2944.77	62.83	42.59	37.59
																																2157.06	83.528	966.174			2946.7	64.46	42.61	38.21
																																2156.17	76.141	-429.321			2948.63	65.93	42.64	38.81
																																2155.28	61.4464	211.66			2950.55	67.37	42.68	39.41
																																2154.39	34.5884	-179.036			2952.48	68.71	42.71	39.98
																																2153.49	28.2648	597.21			2954.41	69.84	42.71	40.48
																																2152.6	58.3178	-851.636			2956.34	70.76	42.66	40.88
																																2151.71	55.6694	195.569			2958.27	71.48	42.56	41.21
																																2150.82	64.3202	103.254			2960.2	72	42.42	41.46
																																2149.92	44.3154	-43.319			2962.13	72.36	42.25	41.64
																																2149.03	29.1578	-54.3469			2964.05	72.49	42.07	41.76
																																2148.14	48.5865	1072.97			2965.98	72.39	41.88	41.82
																																2147.25	32.1384	682.216			2967.91	72.18	41.7	41.87
																																2146.35	22.714	725.05			2969.84	72.19	41.52	41.98
																																2145.46	23.0416	334.383			2971.77	72.66	41.36	42.21
																																2144.57	57.3383	241.724			2973.7	73.46	41.22	42.49
																																2143.67	93.7449	-175.903			2975.62	74.24	41.1	42.75
																																2142.78	103.965	-79.0379			2977.55	74.85	40.99	42.97
																																2141.88	92.9737	-1146.21			2979.48	75.31	40.9	43.14
																																2140.99	87.4153	87.3212			2981.41	75.62	40.82	43.25
																																2140.09	77.887	454.459			2983.34	75.82	40.74	43.33
																																2139.2	89.7192	713.18			2985.27	75.96	40.68	43.4
																																2138.3	68.2648	-83.1022			2987.2	76.06	40.63	43.45
																																2137.41	43.7867	-121.975			2989.12	76.15	40.6	43.5
																																2136.51	18.5311	866.507			2991.05	76.23	40.57	43.54
																																2135.62	25.5926	-1145.96			2992.98	76.32	40.57	43.57
																																2134.72	9.38598	355.697			2994.91	76.46	40.6	43.61
																																2133.83	9.44485	100.341			2996.84	76.63	40.64	43.66
																																2132.93	-16.3198	520.418			2998.77	76.79	40.71	43.7
																																2132.04	-33.4953	1453.46			3000.69	76.93	40.8	43.74
																																2131.14	-6.59062	873.778			3002.62	77.02	40.92	43.78
																																2130.24	7.75849	-164.757			3004.55	77.07	41.07	43.8
																																2129.35	34.0488	-1094.98			3006.48	77.06	41.22	43.8
																																2128.45	33.3144	242.239			3008.41	76.96	41.38	43.8
																																2127.55	28.8297	526.463			3010.34	76.8	41.58	43.78
																																2126.66	59.9024	-376.572			3012.27	76.64	41.78	43.74
																																2125.76	55.896	285.165			3014.19	76.48	41.95	43.68
																																2124.86	76.31	-1022.15			3016.12	76.33	42.08	43.63
																																2123.96	58.577	232.523			3018.05	76.19	42.17	43.58
																																2123.07	35.6844	1459.68			3019.98	76.05	42.21	43.54
																																2122.17	56.2052	98.7906			3021.91	75.93	42.22	43.5
																																2121.27	42.7935	85.7489			3023.84	75.87	42.19	43.48
																																2120.37	33.759	-169.845			3025.76	75.84	42.12	43.45
																																2119.47	20.6767	-640.905			3027.69	75.82	41.99	43.44
																																2118.58	42.8479	207.834			3029.62	75.8	41.89	43.44
																																2117.68	41.4061	517.631			3031.55	75.89	41.81	43.45
																																2116.78	32.5644	-141.962			3033.48	76.04	41.67	43.46
																																2115.88	36.134	1486.57			3035.41	76.18	41.52	43.47
																																2114.98	45.0182	-1003.08			3037.34	76.34	41.39	43.51
																																2114.08	33.3784	-1177.89			3039.26	76.52	41.3	43.55
																																2113.18	48.2795	-895.385			3041.19	76.71	41.23	43.59
																																2112.28	65.5531	839.312			3043.12	76.92	41.18	43.62
																																2111.38	82.9671	-169.576			3045.05	77.15	41.14	43.66
																																2110.48	112.559	-1178.15			3046.98	77.4	41.11	43.72
																																2109.58	138.242	-35.9871			3048.91	77.71	41.06	43.79
																																2108.68	124.631	-130.589			3050.83	78.04	40.94	43.85
																																2107.78	106.228	-1407.5			3052.76	78.34	40.77	43.91
																																2106.88	83.8222	1345.7			3054.69	78.65	40.63	43.98
																																2105.98	73.6884	552.329			3056.62	79.02	40.48	44.05
																																2105.08	42.5929	-375.092			3058.55	79.37	40.33	44.13
																																2104.17	49.0971	308.719			3060.48	79.68	40.25	44.23
																																2103.27	37.4968	52.6558			3062.41	79.95	40.29	44.32
																																2102.37	40.6537	-1518.48			3064.33	80.21	40.45	44.4
																																2101.47	32.775	-137.399			3066.26	80.47	40.62	44.47
																																2100.57	15.7916	89.4547			3068.19	80.69	40.77	44.51
																																2099.66	12.0106	342.982			3070.12	80.83	40.91	44.55
																																2098.76	-5.21999	-395.935			3072.05	80.92	41.1	44.59
																																2097.86	-15.5516	1171.24			3073.98	80.98	41.3	44.62
																																2096.96	-14.312	110.611			3075.9	81.02	41.53	44.65
																																2096.05	-15.4831	-520.854			3077.83	81.04	41.8	44.66
																																2095.15	15.4483	-26.6583			3079.76	81.11	42.09	44.67
																																2094.25	25.9239	-1006.3			3081.69	81.21	42.33	44.69
																																2093.34	60.569	1201.99			3083.62	81.32	42.52	44.71
																																2092.44	77.0924	-768.581			3085.55	81.43	42.69	44.73
																																2091.54	89.6813	-703.45			3087.48	81.57	42.86	44.76
																																2090.63	100.022	298.556			3089.4	81.73	42.96	44.79
																																2089.73	91.881	-118.492			3091.33	81.88	42.98	44.82
																																2088.82	96.8394	-267.848			3093.26	82.04	42.91	44.86
																																2087.92	88.6953	-283.444			3095.19	82.24	42.75	44.91
																																2087.01	79.3396	663.903			3097.12	82.48	42.53	44.97
																																2086.11	102.505	407.264			3099.05	82.66	42.45	45.04
																																2085.2	106.573	685.446			3100.97	82.9	42.7	45.11
																																2084.3	120.852	214.872			3102.9	83.2	43.1	45.19
																																2083.39	119.838	1161.07			3104.83	83.46	43.49	45.28
																																2082.49	102.16	-191.468			3106.76	83.72	43.8	45.37
																																2081.58	73.6544	-1597			3108.69	83.99	44.03	45.46
																																2080.68	44.0701	-303.959			3110.62	84.26	44.16	45.54
																																2079.77	29.709	-1068.08			3112.55	84.53	44.23	45.65
																																2078.86	16.682	-443.384			3114.47	84.79	44.28	45.74
																																2077.96	15.0571	901.848			3116.4	85.07	44.31	45.82
																																2077.05	47.5444	-75.8354			3118.33	85.37	44.3	45.89
																																2076.14	56.5687	681.497			3120.26	85.66	44.27	45.97
																																2075.24	75.1512	-2.42176			3122.19	85.97	44.27	46.05
																																2074.33	75.9059	701.106			3124.12	86.3	44.23	46.14
																																2073.42	54.4189	2417.82			3126.04	86.6	44.17	46.23
																																2072.51	39.0672	-559.672			3127.97	86.93	44.11	46.32
																																2071.61	22.0896	596.565			3129.9	87.22	44.03	46.42
																																2070.7	-30.8718	739.292			3131.83	87.51	44.01	46.5
																																2069.79	-475.815	-24.2755			3133.76	87.87	43.98	46.59
																																2068.88	123.963	1104.29			3135.69	88.19	43.9	46.68
																																2067.97	607.609	-724.873			3137.62	88.46	43.82	46.77
																																2067.06	968.936	-955.22			3139.54	88.73	43.77	46.84
																																2066.16	1187.7	145.984			3141.47	89	43.75	46.91
																																2065.25	1267	-670.373			3143.4	89.27	43.73	46.98
																																2064.34	1211.43	-155.464			3145.33	89.5	43.7	47.04
																																2063.43	1014.68	119.621			3147.26	89.72	43.68	47.09
																																2062.52	656.55	500.966			3149.19	89.92	43.66	47.15
																																2061.61	138.304	-474.803			3151.12	90.12	43.64	47.19
																																2060.7	-449.054	-1210.87			3153.04	90.32	43.62	47.22
																																2059.79	6.59226	-377.618			3154.97	90.53	43.6	47.26
																																2058.88	-2.16431	774.296			3156.9	90.74	43.58	47.28
																																2057.97	17.049	596.452			3158.83	90.94	43.53	47.31
																																2057.06	24.387	1295.7			3160.76	91.14	43.47	47.34
																																2056.15	77.4523	-450.217			3162.69	91.33	43.41	47.36
																																2055.24	93.125	-468.559			3164.61	91.51	43.33	47.39
																																2054.33	110.817	177.123			3166.54	91.69	43.23	47.43
																																2053.41	102.5	-213.319			3168.47	91.86	43.13	47.46
																																2052.5	89.8926	-46.0638			3170.4	92.02	43.01	47.51
																																2051.59	75.5345	731.644			3172.33	92.19	42.87	47.55
																																2050.68	58.59	-322.501			3174.26	92.34	42.71	47.61
																																2049.77	44.7092	-394.424			3176.19	92.46	42.57	47.67
																																2048.86	37.1186	-466.399			3178.11	92.64	42.46	47.72
																																2047.94	28.2345	98.2412			3180.04	92.84	42.28	47.77
																																2047.03	42.7699	-186.146			3181.97	92.97	42.09	47.83
																																2046.12	29.2908	-1584.25			3183.9	93.11	41.96	47.89
																																2045.21	41.5795	1101			3185.83	93.3	41.82	47.93
																																2044.29	44.648	-190.929			3187.76	93.47	41.65	47.98
																																2043.38	44.52	-581.386			3189.68	93.64	41.49	48.02
																																2042.46	41.2393	591.524			3191.61	93.82	41.34	48.07
																																2041.55	27.8572	-964.73			3193.54	93.98	41.18	48.1
																																2040.64	36.3437	-110.202			3195.47	94.12	41.03	48.12
																																2039.72	48.1605	1167.61			3197.4	94.32	40.89	48.13
																																2038.81	39.6448	-229.253			3199.33	94.56	40.68	48.15
																																2037.9	42.367	1153.81			3201.26	94.75	40.42	48.15
																																2036.98	47.7922	-375.001			3203.18	94.93	40.15	48.15
																																2036.07	63.9464	-633.182			3205.11	95.09	39.87	48.16
																																2035.15	83.9703	-468.071			3207.04	95.24	39.58	48.17
																																2034.24	73.9841	-91.5058			3208.97	95.42	39.32	48.18
																																2033.32	68.7143	-720.087			3210.9	95.6	38.99	48.2
																																2032.41	56.1735	819.582			3212.83	95.73	38.64	48.22
																																2031.49	65.0144	-496.422			3214.75	95.92	38.3	48.25
																																2030.58	59.9796	804.569			3216.68	96.07	37.9	48.28
																																2029.66	50.3332	387.353			3218.61	96.2	37.53	48.31
																																2028.74	55.424	-373.237			3220.54	96.4	37.17	48.35
																																2027.83	59.6936	-552.496			3222.47	96.58	36.78	48.39
																																2026.91	79.0166	-1022.29			3224.4	96.74	36.4	48.42
																																2025.99	102.849	-1439.15			3226.33	96.89	36.03	48.46
																																2025.08	80.4301	-668.006			3228.25	97.05	35.66	48.49
																																2024.16	64.8273	-451.512			3230.18	97.21	35.26	48.51
																																2023.24	52.8361	-182.407			3232.11	97.36	34.84	48.52
																																2022.33	52.5493	244.809			3234.04	97.54	34.44	48.53
																																2021.41	25.3933	117.815			3235.97	97.75	34.06	48.55
																																2020.49	-2.87533	-483.914			3237.9	97.96	33.64	48.57
																																2019.57	0.985683	443.839			3239.82	98.14	33.19	48.58
																																2018.65	3.43337	-395.167			3241.75	98.29	32.71	48.58
																																2017.74	4.07444	-47.8333			3243.68	98.4	32.23	48.58
																																2016.82	14.2263	1116.21			3245.61	98.61	31.71	48.57
																																2015.9	15.1695	435.387			3247.54	98.81	31.12	48.57
																																2014.98	30.6898	-482.342			3249.47	98.96	30.54	48.59
																																2014.06	43.1821	-30.2642			3251.4	99.06	29.94	48.61
																																2013.14	42.3323	342.561			3253.32	99.14	29.31	48.61
																																2012.22	36.825	-153.631			3255.25	99.26	28.63	48.61
																																2011.3	18.7582	-333.854			3257.18	99.4	27.91	48.63
																																2010.38	25.9263	1380.69			3259.11	99.52	27.17	48.66
																																2009.46	29.0709	-1325.85			3261.04	99.62	26.41	48.67
																																2008.54	18.6482	124.99			3262.97	99.71	25.65	48.68
																																2007.62	28.8541	1811.89			3264.89	99.8	24.91	48.68
																																2006.7	27.1137	-735.642			3266.82	99.88	24.17	48.69
																																2005.78	19.3534	-916.056			3268.75	99.93	23.46	48.69
																																2004.86	20.3754	-176.501			3270.68	99.96	22.83	48.68
																																2003.94	4.03155	772.931			3272.61	100.05	22.31	48.66
																																2003.02	17.3098	-1746.47			3274.54	100.19	21.85	48.66
																																2002.1	18.549	-193.048			3276.47	100.36	21.49	48.67
																																2001.18	9.96848	256.517			3278.39	100.51	21.22	48.67
																																2000.26	17.5451	522.026			3280.32	100.63	21.09	48.69
																																1999.33	31.3331	-787.977			3282.25	100.74	21.11	48.7
																																1998.41	35.0463	28.6907			3284.18	100.87	21.26	48.71
																																1997.49	26.5498	-729.731			3286.11	100.97	21.53	48.73
																																1996.57	46.497	-753.247			3288.04	101.03	21.91	48.75
																																1995.64	80.3459	-383.3			3289.96	101.05	22.38	48.78
																																1994.72	83.471	983.115			3291.89	101.1	22.93	48.8
																																1993.8	127.46	-1296.26			3293.82	101.2	23.52	48.82
																																1992.88	118.33	-35.2424			3295.75	101.25	24.13	48.85
																																1991.95	114.728	543.615			3297.68	101.35	24.8	48.88
																																1991.03	92.5445	100.035			3299.61	101.43	25.46	48.91
																																1990.11	87.5245	-867.551			3301.54	101.45	26.1	48.93
																																1989.18	56.2554	1492.39			3303.46	101.44	26.75	48.93
																																1988.26	46.9376	1624.87			3305.39	101.41	27.36	48.91
																																1987.33	43.0545	-573.547			3307.32	101.38	28	48.89
																																1986.41	39.9766	-650.345			3309.25	101.44	28.63	48.88
																																1985.49	15.7903	-570.147			3311.18	101.51	29.21	48.89
																																1984.56	31.4737	530.687			3313.11	101.55	29.76	48.9
																																1983.64	12.2287	-828.779			3315.03	101.58	30.28	48.89
																																1982.71	8.65562	-408.722			3316.96	101.56	30.76	48.89
																																1981.79	8.15788	141.874			3318.89	101.53	31.23	48.88
																																1980.86	12.6509	-380.105			3320.82	101.47	31.67	48.85
																																1979.93	4.31905	-483.602			3322.75	101.38	32.1	48.83
																																1979.01	12.6123	14.131			3324.68	101.28	32.5	48.79
																																1978.08	17.1421	-246.39			3326.61	101.27	32.89	48.77
																																1977.16	52.4347	669.053			3328.53	101.32	33.25	48.77
																																1976.23	58.8484	930.879			3330.46	101.36	33.57	48.76
																																1975.3	87.4704	774.551			3332.39	101.39	33.86	48.75
																																1974.38	89.9199	-1079.39			3334.32	101.43	34.14	48.72
																																1973.45	98.3119	-269.3			3336.25	101.53	34.37	48.69
																																1972.52	125.65	-869.358			3338.18	101.66	34.56	48.67
																																1971.6	121.775	-85.9106			3340.1	101.8	34.73	48.68
																																1970.67	102.35	-320.587			3342.03	101.94	34.9	48.69
																																1969.74	76.157	-346.546			3343.96	102.09	35.05	48.7
																																1968.81	65.7617	201.319			3345.89	102.25	35.21	48.74
																																1967.88	72.3188	-529.081			3347.82	102.34	35.34	48.76
																																1966.96	75.1374	-633.456			3349.75	102.38	35.48	48.77
																																1966.03	69.621	722.074			3351.68	102.49	35.64	48.79
																																1965.1	63.3096	1034.36			3353.6	102.62	35.86	48.85
																																1964.17	63.6345	-2067.49			3355.53	102.73	36.08	48.9
																																1963.24	72.5936	68.9426			3357.46	102.82	36.29	48.93
																																1962.31	55.2947	485.133			3359.39	102.84	36.48	48.94
																																1961.38	41.3825	-10.5033			3361.32	102.89	36.75	48.98
																																1960.45	10.9476	848.037			3363.25	102.95	37.03	49.02
																																1959.53	-8.12575	456.48			3365.17	102.96	37.34	49.02
																																1958.59	-24.7863	1444.58			3367.1	102.98	37.64	49.01
																																1957.67	-26.7785	376.255			3369.03	103.04	37.95	49.02
																																1956.74	-44.3111	1233.73			3370.96	103.12	38.28	49.04
																																1955.8	-40.3909	-406.65			3372.89	103.19	38.67	49.07
																																1954.87	-30.8093	-329.829			3374.82	103.19	39.07	49.07
																																1953.94	-12.6686	370.988			3376.75	103.17	39.48	49.06
																																1953.01	4.71005	-592.508			3378.67	103.15	39.9	49.04
																																1952.08	31.1317	-515.937			3380.6	103.13	40.36	49.03
																																1951.15	38.4697	678.036			3382.53	103.1	40.85	49.02
																																1950.22	53.446	1273.85			3384.46	103.1	41.39	49
																																1949.29	53.6679	-234.966			3386.39	103.13	41.9	48.96
																																1948.36	41.6864	983.989			3388.32	103.04	42.36	48.93
																																1947.42	36.6824	358.6			3390.24	102.83	42.86	48.87
																																1946.49	37.7482	538.23			3392.17	102.78	43.5	48.8
																																1945.56	30.1386	1055.17			3394.1	102.87	44.08	48.76
																																1944.63	36.0049	-1127.31			3396.03	102.86	44.65	48.75
																																1943.69	36.8727	349.692			3397.96	102.86	45.26	48.7
																																1942.76	23.0172	-586.718			3399.89	102.81	45.82	48.63
																																1941.83	45.4156	-381.534			3401.82	102.82	46.44	48.58
																																1940.89	57.7326	2235.28			3403.74	102.9	47.13	48.56
																																1939.96	58.1346	909.895			3405.67	102.94	47.78	48.55
																																1939.03	59.7987	492.259			3407.6	102.89	48.45	48.52
																																1938.09	77.6974	1189.18			3409.53	102.85	49.14	48.5
																																1937.16	79.7082	97.7391			3411.46	102.82	49.83	48.5
																																1936.23	81.582	276.154			3413.39	102.82	50.54	48.53
																																1935.29	91.6727	635.716			3415.31	102.85	51.29	48.61
																																1934.36	77.9776	736.086			3417.24	102.76	51.98	48.7
																																1933.42	55.8179	7.78028			3419.17	102.57	52.61	48.77
																																1932.49	62.3908	133.97			3421.1	102.53	53.39	48.86
																																1931.55	56.4216	1605.91			3423.03	102.64	54.29	49.02
																																1930.62	56.3667	23.6627			3424.96	102.63	55.12	49.16
																																1929.68	60.9156	537.604			3426.89	102.55	55.91	49.28
																																1928.75	63.1783	1309.94			3428.81	102.51	56.72	49.38
																																1927.81	68.0556	711.211			3430.74	102.5	57.57	49.5
																																1926.87	84.7408	1250.35			3432.67	102.5	58.45	49.62
																																1925.94	85.8683	1789.17			3434.6	102.49	59.36	49.72
																																1925	73.1977	-231.121			3436.53	102.51	60.29	49.82
																																1924.06	73.9977	-235.042			3438.46	102.56	61.25	49.95
																																1923.13	85.2325	-239.037			3440.38	102.53	62.14	50.05
																																1922.19	94.6484	996.81			3442.31	102.49	63.04	50.12
																																1921.25	112.254	527.529			3444.24	102.42	63.89	50.19
																																1920.32	109.702	342.416			3446.17	102.29	64.71	50.23
																																1919.38	94.2373	1577.17			3448.1	102.43	65.84	50.29
																																1918.44	96.4462	978.78			3450.03	102.57	66.97	50.39
																																1917.5	83.6862	251.49			3451.96	102.54	67.95	50.47
																																1916.57	74.5069	1278.91			3453.88	102.48	68.88	50.54
																																1915.63	55.7522	1635.14			3455.81	102.4	69.68	50.61
																																1914.69	56.6385	1681.66			3457.74	102.3	70.36	50.67
																																1913.75	63.6587	1186.59			3459.67	102.17	70.86	50.73
																																1912.81	63.2144	1207.25			3461.6	102.1	71.26	50.8
																																1911.87	51.6884	1408.27			3463.53	102.07	71.57	50.87
																																1910.93	20.7849	-1302.97			3465.45	101.98	71.66	50.93
																																1909.99	12.1603	2325.11			3467.38	101.96	71.57	50.98
																																1909.05	24.8712	1082.97			3469.31	102.02	71.29	51.05
																																1908.12	5.24207	1721.38			3471.24	102.05	70.62	51.12
																																1907.17	8.10234	994.712			3473.17	102.01	69.48	51.16
																																1906.24	7.65059	1375.28			3475.1	102.02	67.82	51.16
																																1905.29	28.3244	2579.34			3477.03	102.02	65.58	51.14
																																1904.35	43.801	1235.04			3478.95	101.88	62.52	51.08
																																1903.41	46.7896	817.496			3480.88	101.79	58.51	50.99
																																1902.47	25.744	1711.99			3482.81	101.92	53.62	50.9
																																1901.53	11.9018	831.421			3484.74	101.97	48.02	50.81
																																1900.59	27.3047	1725.43			3486.67	101.9	41.35	50.67
																																1899.65	19.1079	1307.81			3488.6	101.96	33.87	50.52
																																1898.71	-19.1302	1352.98			3490.52	102.03	26.63	50.39
																																1897.77	-23.9442	627.072			3492.45	101.99	20.62	50.27
																																1896.82	-33.161	1597.23			3494.38	101.88	16.76	50.16
																																1895.88	-35.0111	2001.74			3496.31	101.84	15.93	50.16
																																1894.94	-17.7873	1455.7			3498.24	101.84	18.25	50.34
																																1894	3.74107	1782.9			3500.17	101.6	23.22	50.61
																																1893.05	-4.53089	672.151			3502.1	101.33	30.33	50.87
																																1892.11	12.8633	845.239			3504.02	101.51	38.67	51.17
																																1891.17	17.3947	889.842			3505.95	101.68	46	51.48
																																1890.23	17.8574	-92.0064			3507.88	101.52	52.19	51.71
																																1889.28	19.9728	1337.96			3509.81	101.48	58.08	51.87
																																1888.34	22.7259	1074.46			3511.74	101.63	63.15	52.02
																																1887.39	7.4803	836.643			3513.67	101.72	67.26	52.14
																																1886.45	21.3958	188.603			3515.59	101.73	70.69	52.24
																																1885.51	52.5645	771.213			3517.52	101.67	73.55	52.28
																																1884.56	56.117	994.7			3519.45	101.58	75.97	52.3
																																1883.62	20.4895	346.823			3521.38	101.29	77.72	52.27
																																1882.67	15.6644	1082.53			3523.31	101.1	79.32	52.17
																																1881.73	-24.8266	2176.5			3525.24	101.12	80.97	52.14
																																1880.78	-28.1837	1451.74			3527.17	101.09	82.36	52.12
																																1879.84	-29.3814	2135.4			3529.09	101.25	83.82	52.06
																																1878.89	-45.6453	1999.57			3531.02	101.45	85.15	52.08
																																1877.95	-39.5634	737.62			3532.95	101.48	86.12	52.13
																																1877	9.51454	499.62			3534.88	101.28	86.68	52.16
																																1876.05	35.975	184.932			3536.81	101.28	87.44	52.22
																																1875.11	44.0745	893.418			3538.74	101.4	88.42	52.38
																																1874.16	43.514	2803.51			3540.67	101.23	89.11	52.55
																																1873.22	34.8615	2334.94			3542.59	100.83	89.45	52.68
																																1872.27	17.2031	1355.2			3544.52	100.51	89.7	52.77
																																1871.32	19.8718	733.636			3546.45	100.7	90.57	52.92
																																1870.38	11.4139	2003.17			3548.38	100.99	91.67	53.13
																																1869.43	-18.0731	742.868			3550.31	100.89	92.18	53.29
																																1868.48	-14.4601	1041.14			3552.24	100.85	92.64	53.38
																																1867.53	-10.9279	1083.86			3554.16	101.13	93.6	53.52
																																1866.58	-19.1499	2352.06			3556.09	101.22	94.38	53.67
																																1865.64	-7.17672	1322.19			3558.02	101.11	94.85	53.77
																																1864.69	26.4215	1007.31			3559.95	100.95	95.19	53.84
																																1863.74	18.826	1866.32			3561.88	100.81	95.61	53.93
																																1862.79	29.5049	1627.89			3563.81	100.43	95.67	54.01
																																1861.84	20.1028	624.26			3565.74	99.91	95.32	54
																																1860.89	0.785089	666.559			3567.66	100.51	96.38	54.03
																																1859.94	-22.6327	479.309			3569.59	101.08	97.71	54.23
																																1859	-33.9293	2204.04			3571.52	101.16	98.2	54.34
																																1858.04	-58.4454	2373.28			3573.45	101.1	98.46	54.42
																																1857.1	-64.618	1395.65			3575.38	101.06	98.69	54.47
																																1856.15	-46.5659	3169.97			3577.31	101.03	98.93	54.52
																																1855.2	-25.1935	664.113			3579.23	101.03	99.12	54.56
																																1854.25	-27.1436	986.095			3581.16	101.04	99.36	54.6
																																1853.29	-13.7127	645.843			3583.09	100.95	99.51	54.64
																																1852.34	-26.0774	1298.55			3585.02	100.68	99.37	54.66
																																1851.39	-42.4043	856.458			3586.95	100.58	99.15	54.58
																																1850.44	-42.4599	185.498			3588.88	101.25	100.23	54.63
																																1849.49	-30.1002	1957.2			3590.81	101.23	100.54	54.73
																																1848.54	-14.1492	1693.12			3592.73	101.01	100.32	54.73
																																1847.59	-12.5292	1632.6			3594.66	100.99	100.26	54.7
																																1846.64	-5.36615	1851.72			3596.59	101.07	100.49	54.71
																																1845.68	-6.96186	367.437			3598.52	100.99	100.49	54.72
																																1844.73	-7.05954	1374.56			3600.45	101.12	100.64	54.73
																																1843.78	1.73886	780.272			3602.38	101.39	101.06	54.78
																																1842.83	0.609801	-17.1163			3604.3	101.31	101.2	54.9
																																1841.87	-22.9463	-102.945			3606.23	100.97	100.88	54.95
																																1840.92	-15.6155	2020.74			3608.16	100.98	100.91	54.96
																																1839.97	-4.62923	944.13			3610.09	100.74	100.99	55.12
																																1839.01	-5.1505	-360.584			3612.02	100.1	100.31	55.22
																																1838.06	-16.5639	1584.09			3613.95	100.04	100.08	55.15
																																1837.11	-12.9071	-684.685			3615.88	100.41	100.55	55.13
																																1836.15	-26.7336	2400.91			3617.8	100.52	100.7	55.15
																																1835.2	-35.7271	1883.14			3619.73	100.96	101.12	55.11
																																1834.25	-20.645	908.967			3621.66	101.38	101.64	55.12
																																1833.29	-15.8106	1532.66			3623.59	101.46	101.76	55.14
																																1832.34	-32.9468	1649.02			3625.52	101.48	101.82	55.14
																																1831.38	-15.4133	3387.47			3627.45	101.57	101.99	55.18
																																1830.43	-17.4887	1653.35			3629.37	101.78	102.26	55.21
																																1829.47	-40.1427	1668.12			3631.3	101.28	101.95	55.33
																																1828.52	-57.6231	973.549			3633.23	101	101.56	55.36
																																1827.56	-66.4607	1824.13			3635.16	100.97	101.67	55.43
																																1826.6	-81.4662	673.932			3637.09	100.79	101.57	55.5
																																1825.65	-69.2578	131.731			3639.02	100.62	101.45	55.54
																																1824.69	-52.3821	-182.487			3640.95	100.4	101.22	55.58
																																1823.74	-43.3209	1401.4			3642.87	100.24	101.12	55.61
																																1822.78	-27.5154	2478.55			3644.8	99.93	101.03	55.7
																																1821.82	7.15201	1025.59			3646.73	99.22	100.38	55.75
																																1820.87	-4.73341	-1590.29			3648.66	99.03	99.82	55.55
																																1819.91	-21.7222	93.5991			3650.59	100.06	101.03	55.6
																																1818.95	-35.3068	2383.55			3652.52	100.23	101.49	55.7
																																1817.99	-34.0002	729.341			3654.44	100.25	101.45	55.71
																																1817.04	-39.6536	541.554			3656.37	100.33	101.57	55.73
																																1816.08	-19.4885	1465.52			3658.3	100.2	101.49	55.71
																																1815.12	-16.0279	1328.08			3660.23	100.15	101.4	55.7
																																1814.16	8.21207	1165.42			3662.16	100.22	101.55	55.72
																																1813.2	15.4998	1280.56			3664.09	100.16	101.57	55.75
																																1812.25	-3.93557	2052			3666.02	100.01	101.55	55.79
																																1811.29	-43.5047	97.0003			3667.94	99.77	101.41	55.83
																																1810.33	-54.7309	1322.58			3669.87	99.87	101.35	55.75
																																1809.37	-56.7939	-227.854			3671.8	99.93	101.73	55.83
																																1808.41	-47.749	63.8549			3673.73	99.7	101.57	55.93
																																1807.45	-25.4464	582.386			3675.66	99.81	101.39	55.89
																																1806.49	3.69202	243.344			3677.59	99.78	101.2	55.85
																																1805.53	49.1659	-1608.33			3679.51	99.93	101.08	55.79
																																1804.57	65.9653	472.964			3681.44	100.26	101.4	55.79
																																1803.61	60.1369	1268.08			3683.37	100.31	101.38	55.78
																																1802.65	34.3101	828.252			3685.3	100.5	101.52	55.72
																																1801.69	27.9854	-467.981			3687.23	100.55	101.76	55.79
																																1800.73	12.9358	-51.0227			3689.16	100.07	101.07	55.72
																																1799.77	29.4016	-288.982			3691.09	100.49	101.23	55.63
																																1798.8	34.9497	1361.39			3693.01	100.76	101.5	55.64
																																1797.84	42.4238	342.878			3694.94	100.86	101.43	55.56
																																1796.88	46.3113	-1077.95			3696.87	101.01	101.54	55.52
																																1795.92	63.9365	470.849			3698.8	101.06	101.64	55.5
																																1794.96	46.4523	-43.8425			3700.73	100.93	101.51	55.51
																																1794	43.2314	1202.28			3702.66	101.03	101.57	55.44
																																1793.03	35.4973	184.638			3704.58	100.93	101.43	55.4
																																1792.07	29.2249	1857.59			3706.51	100.74	101.27	55.42
																																1791.11	36.1476	-1497.54			3708.44	100.26	100.94	55.49
																																1790.14	52.8478	1909.11			3710.37	99.78	100.2	55.43
																																1789.18	30.4049	-841.684			3712.3	100.01	100.41	55.46
																																1788.22	16.4996	-501.449			3714.23	99.8	100.29	55.53
																																1787.25	33.5495	-2095.33			3716.16	99.83	100.17	55.46
																																1786.29	39.776	580.388			3718.08	100.03	100.2	55.38
																																1785.33	43.8807	769.45			3720.01	100.22	100.24	55.27
																																1784.36	56.3202	230.435			3721.94	100.27	100.07	55.17
																																1783.4	63.4111	43.0099			3723.87	100.49	100.06	55.04
																																1782.43	69.4807	1185.48			3725.8	100.79	100.21	55
																																1781.47	100.693	1800.7			3727.73	101	100.55	55.05
																																1780.5	128.557	-368.472			3729.65	100.94	100.61	55.11
																																1779.54	145.185	497.49			3731.58	100.42	100.26	55.26
																																1778.57	158.844	-141.192			3733.51	99.48	99.05	55.2
																																1777.61	171.98	-729.497			3735.44	99.49	98.54	55.05
																																1776.64	164.508	511.92			3737.37	99.64	98.94	55.2
																																1775.68	143.655	-377.016			3739.3	99.18	98.45	55.26
																																1774.71	148.31	112.257			3741.23	99.61	98.84	55.19
																																1773.74	138.321	-550.871			3743.15	100.71	100.47	55.39
																																1772.78	145.713	689.491			3745.08	99.86	100	55.62
																																1771.81	155.732	502.204			3747.01	99.01	98.65	55.39
																																1770.84	190.977	39.6291			3748.94	98.83	98.46	55.44
																																1769.88	219.216	2.69717			3750.87	98.82	98.25	55.34
																																1768.91	237.601	291.031			3752.8	99.1	98.67	55.41
																																1767.94	260.855	-821.686			3754.72	98.65	98.09	55.38
																																1766.97	289.38	167.031			3756.65	98.51	97.77	55.33
																																1766.01	298.878	530.17			3758.58	98.57	97.67	55.27
																																1765.04	323.121	93.0913			3760.51	99.01	98.13	55.23
																																1764.07	369.859	-2068.63			3762.44	98.99	98.1	55.19
																																1763.1	408.282	-180.771			3764.37	98.87	97.86	55.18
																																1762.13	426.664	382.01			3766.3	98.89	97.88	55.14
																																1761.16	479.552	519.896			3768.22	98.9	97.88	55.13
																																1760.2	529.653	732.598			3770.15	98.96	97.87	55.09
																																1759.23	598.439	1644.48			3772.08	99.1	97.97	55.05
																																1758.26	615.639	958.076			3774.01	99.05	97.88	55.05
																																1757.29	650.685	846.057			3775.94	98.85	97.72	55.07
																																1756.32	678.821	-963.028			3777.87	98.56	97.37	55.08
																																1755.35	713.746	-475.753			3779.79	98.68	97.36	55.03
																																1754.38	794.216	1358.47			3781.72	98.64	97.27	55.04
																																1753.41	819.217	-748.935			3783.65	98.36	96.74	55.03
																																1752.44	889.296	-386.698			3785.58	98.48	96.62	54.97
																																1751.47	985.398	249.661			3787.51	98.73	96.82	54.98
																																1750.5	1083.46	362.29			3789.44	98.77	96.78	54.99
																																1749.52	1195.84	848.725			3791.37	98.75	96.71	54.99
																																1748.55	1251	811.667			3793.29	98.58	96.56	55.03
																																1747.58	1346.6	-22.5478			3795.22	98.2	96.18	55.08
																																1746.61	1431.92	1609.43			3797.15	97.99	95.86	54.98
																																1745.64	1551.53	-942.924			3799.08	98.18	96.1	54.93
																																1744.67	1652.44	-1676.73			3801.01	98.03	96.05	54.98
																																1743.69	1708.55	-443.655			3802.94	98.23	96.36	54.91
																																1742.72	1811.89	-878.59			3804.87	98.4	96.43	54.84
																																1741.75	1865.25	30.3497			3806.79	98.64	96.75	54.88
																																1740.78	1937.69	516.01			3808.72	98.63	96.71	54.82
																																1739.8	1999.23	280.17			3810.65	98.47	96.36	54.75
																																1738.83	2026.76	-701.606			3812.58	98.52	96.38	54.69
																																1737.86	2058.23	803.315			3814.51	98.7	96.61	54.71
																																1736.88	2079.61	1437.61			3816.44	98.36	96.33	54.73
																																1735.91	2166.38	-1084.7			3818.36	97.84	95.64	54.67
																																1734.93	2232.01	-176.911			3820.29	97.77	95.35	54.65
																																1733.96	2282.91	-586.2			3822.22	98.28	95.95	54.62
																																1732.99	2325.87	-324.667			3824.15	97.96	95.47	54.58
																																1732.01	2349.28	-1354.53			3826.08	97.91	95.24	54.56
																																1731.04	2390.52	-621.203			3828.01	98.15	95.49	54.53
																																1730.06	2413.61	-37.055			3829.94	98.18	95.61	54.59
																																1729.09	2394.17	-1240.06			3831.86	98.05	95.54	54.62
																																1728.11	2378.64	-1723			3833.79	97.99	95.44	54.58
																																1727.14	2352.39	-692.388			3835.72	98.09	95.47	54.54
																																1726.16	2406.55	734.695			3837.65	97.72	95.08	54.58
																																1725.18	2479.65	-492.242			3839.58	97.36	94.45	54.48
																																1724.21	2541.52	-107.093			3841.51	97.6	94.64	54.46
																																1723.23	2576.88	-2027.42			3843.43	97.79	94.81	54.47
																																1722.25	2660.08	-1220.74			3845.36	97.97	95.02	54.46
																																1721.28	2698.65	6.89227			3847.29	97.79	94.83	54.46
																																1720.3	2746.78	-524.934			3849.22	97.82	94.77	54.39
																																1719.32	2773.46	-709.722			3851.15	98.46	95.49	54.34
																																1718.35	2804.37	343.773			3853.08	99.23	96.45	54.35
																																1717.37	2816.38	-1277.12			3855.01	98.56	96.11	54.55
																																1716.39	2884.53	-1313.07			3856.93	97.62	94.6	54.4
																																1715.41	2955.35	259.744			3858.86	97.72	94.58	54.34
																																1714.44	3031.24	396.782			3860.79	97.53	94.43	54.37
																																1713.46	3061.65	-628.991			3862.72	97.26	93.98	54.26
																																1712.48	3116.44	-417.591			3864.65	97.59	94.21	54.17
																																1711.5	3130.09	-478.271			3866.58	97.83	94.66	54.19
																																1710.52	3150.26	-860.312			3868.5	97.67	94.47	54.24
																																1709.54	3155.57	1056.74			3870.43	97.54	94.27	54.19
																																1708.56	3214.17	-1376.71			3872.36	97.38	93.98	54.14
																																1707.58	3235.88	-498.067			3874.29	97.64	94.14	54.11
																																1706.6	3314.14	1343.76			3876.22	97.87	94.48	54.12
																																1705.62	3388.06	-693.045			3878.15	97.67	94.26	54.18
																																1704.64	3506.99	-580.495			3880.08	97.34	93.74	54.17
																																1703.66	3599.69	-1579.04			3882	97.46	93.73	54.04
																																1702.68	3692.89	-1120.71			3883.93	97.72	93.88	54
																																1701.7	3852.15	-539.133			3885.86	98.02	94.32	54.08
																																1700.72	4014.08	264.334			3887.79	97.89	94.23	54.07
																																1699.74	4177.78	401.422			3889.72	97.65	93.81	54.05
																																1698.76	4409.34	143.82			3891.65	97.45	93.37	54
																																1697.78	4536.65	-138.296			3893.57	97.53	93.37	53.94
																																1696.8	4640.37	72.8554			3895.5	97.49	93.35	53.97
																																1695.81	4669.17	481.171			3897.43	97.37	93.19	53.98
																																1694.83	4595.89	840.052			3899.36	97.3	93.09	53.95
																																1693.85	4440.33	89.9971			3901.29	97.21	93.01	53.92
																																1692.87	4246.9	-1817.57			3903.22	97.06	92.71	53.86
																																1691.89	4072.72	709.214			3905.15	97.25	92.9	53.83
																																1690.9	3859.48	526.148			3907.07	97.48	93.27	53.84
																																1689.92	3681.14	244.745			3909	97.56	93.4	53.85
																																1688.94	2898.7	61.9419			3910.93	97.53	93.37	53.84
																																1687.95	3568.35	-932.91			3912.86	97.43	93.29	53.82
																																1686.97	4133.36	41.1919			3914.79	97.23	93	53.78
																																1685.99	4530.33	-633.336			3916.72	97.14	92.8	53.73
																																1685	4752.21	1053.69			3918.64	97.23	92.86	53.72
																																1684.02	4849.06	-14.1356			3920.57	97.21	92.83	53.72
																																1683.03	4749.35	-909.397			3922.5	96.99	92.43	53.68
																																1682.05	4486.83	211.45			3924.43	97.01	92.2	53.6
																																1681.06	4052.23	-118.152			3926.36	97.25	92.53	53.63
																																1680.08	3472.94	-324.68			3928.29	97.07	92.3	53.65
																																1679.09	2663.89	-15.1928			3930.22	96.89	91.91	53.58
																																1678.11	3358.88	1817.07			3932.14	97.01	91.91	53.55
																																1677.12	3387.95	333.456			3934.07	97.27	92.22	53.56
																																1676.14	3399.81	888.321			3936	97.35	92.29	53.57
																																1675.15	3454.69	608.388			3937.93	97.32	92.19	53.56
																																1674.17	3487.17	-554.867			3939.86	97.2	92.03	53.56
																																1673.18	3470.46	1226.86			3941.79	97	91.66	53.52
																																1672.19	3498.57	-58.6461			3943.71	97.11	91.7	53.48
																																1671.21	3536.68	-141.698			3945.64	97.1	91.71	53.51
																																1670.22	3570.97	1075.04			3947.57	96.88	91.36	53.5
																																1669.23	3608.95	452.502			3949.5	96.96	91.37	53.47
																																1668.24	3656.17	565.661			3951.43	97.17	91.62	53.48
																																1667.26	3665	2296.36			3953.36	97.25	91.71	53.48
																																1666.27	3660.97	1282.07			3955.29	97.21	91.63	53.47
																																1665.28	3692.8	1444.19			3957.21	97.17	91.55	53.45
																																1664.29	3733.75	259.154			3959.14	97.13	91.48	53.43
																																1663.3	3704.92	1033.72			3961.07	97.08	91.37	53.39
																																1662.32	3689.22	1147			3963	97.15	91.44	53.36
																																1661.33	3706.85	134.293			3964.93	97.19	91.54	53.36
																																1660.34	3666.98	2964.38			3966.86	97.13	91.47	53.34
																																1659.35	3683.52	2294.39			3968.78	97.07	91.35	53.29
																																1658.36	3636.73	2774.53			3970.71	97.01	91.28	53.27
																																1657.37	3598.44	686.378			3972.64	96.94	91.21	53.25
																																1656.38	3525.35	2218.31			3974.57	96.92	91.16	53.23
																																1655.39	3524	2038.25			3976.5	96.98	91.23	53.22
																																1654.4	3518.25	2542.79			3978.43	96.99	91.31	53.22
																																1653.41	3438.45	2973.86			3980.36	96.93	91.26	53.21
																																1652.42	3383.86	2720.65			3982.28	96.91	91.25	53.19
																																1651.43	3347.45	2858.51			3984.21	96.94	91.29	53.17
																																1650.44	3218.7	3875.65			3986.14	96.93	91.31	53.17
																																1649.45	3143.39	3744.76			3988.07	96.85	91.23	53.15
																																1648.46	3011.28	3272.18			3990	96.76	91.12	53.12
																																1647.46	2886.33	2091.95			3991.93	96.75	91.13	53.1
																																1646.47	2783.58	2693.86			3993.85	96.73	91.11	53.09
																																1645.48	2706.94	3905.57			3995.78	96.77	91.14	53.07
																																1644.49	2628.21	3311.68						53.07
																																1643.5	2535.54	2693.68						53.07
																																1642.5	2448.39	1198.13						0
																																1641.51	2423.43	922.297
																																1640.52	2355.82	476.011
																																1639.53	2299.31	1199.8
																																1638.53	2232.6	3190.34
																																1637.54	2168.66	283.684
																																1636.54	2144.63	666.324
																																1635.55	2127.39	1755.05
																																1634.56	2100.53	993.125
																																1633.56	2082.5	1326.95
																																1632.57	2094.79	1855.42
																																1631.57	2189.54	534.553
																																1630.58	2224.49	2060.53
																																1629.58	2255.89	2053.71
																																1628.59	2337.35	1657.91
																																1627.59	2387.62	824.748
																																1626.6	2412.12	1450.41
																																1625.6	2442.25	1103.83
																																1624.6	2442.63	1462.11
																																1623.61	2442.85	411.379
																																1622.61	2437.51	2129.93
																																1621.62	2435.26	424.058
																																1620.62	2376.11	-212.84
																																1619.62	2304.22	-363.929
																																1618.62	2259.6	334.517
																																1617.63	2173.98	-325.967
																																1616.63	2069.84	1439.75
																																1615.63	2019.41	1725.38
																																1614.63	1945.68	2059.5
																																1613.63	1876.38	963.223
																																1612.64	1832.26	376.497
																																1611.64	1772.65	-476.479
																																1610.64	1693.84	1384.62
																																1609.64	1586.45	-824.549
																																1608.64	1484.69	1472.03
																																1607.64	1400.35	523.077
																																1606.64	1300.41	954.53
																																1605.64	1210.11	829.212
																																1604.64	1100.87	1309.04
																																1603.64	1031.32	409.694
																																1602.64	972.462	1083.15
																																1601.64	907.132	-879.729
																																1600.64	860.811	688.581
																																1599.64	794.498	-451.252
																																1598.64	754.242	608.987
																																1597.63	731.415	1306.41
																																1596.63	705.454	1447.99
																																1595.63	672.205	91.9531
																																1594.63	618.594	1489.77
																																1593.63	591.06	1148.62
																																1592.62	520.125	493.901
																																1591.62	465.258	1842.85
																																1590.62	403.201	-138.754
																																1589.61	325.981	2247.46
																																1588.61	316.463	1665.86
																																1587.61	300.047	578.145
																																1586.6	286.407	2070.98
																																1585.6	291.807	1321.36
																																1584.6	293.34	596.254
																																1583.59	292.813	739.08
																																1582.59	247.397	2592.52
																																1581.58	228.1	1169.43
																																1580.58	195.662	782.584
																																1579.57	171.19	1792.54
																																1578.57	174.097	2970.7
																																1577.56	164.339	634.573
																																1576.56	131.706	2630.89
																																1575.55	131.087	-546.026
																																1574.54	151.955	-17.3047
																																1573.54	120.058	-41.7717
																																1572.53	103.678	1665.04
																																1571.52	100.692	871.255
																																1570.52	97.777	366.295
																																1569.51	101.274	77.9473
																																1568.5	87.5373	390.459
																																1567.49	100.379	414.726
																																1566.49	86.4119	415.099
																																1565.48	84.2904	559.665
																																1564.47	103.053	512.263
																																1563.46	98.7718	80.9961
																																1562.45	109.002	729.828
																																1561.44	117.739	1378.54
																																1560.44	153.85	611.958
																																1559.43	164.256	2028.08
																																1558.42	181.895	1861.34
																																1557.41	194.27	1551
																																1556.4	174.956	3325.96
																																1555.39	121.118	2344.77
																																1554.38	90.8067	1939.09
																																1553.37	62.4191	1557.64
																																1552.36	45.2691	2397.8
																																1551.34	25.7601	1202.67
																																1550.33	37.7438	1611.95
																																1549.32	51.5388	1757.95
																																1548.31	67.0893	1425.48
																																1547.3	76.5729	1069.36
																																1546.29	71.4865	665.691
																																1545.28	41.2843	1075.37
																																1544.26	31.6579	1628.47
																																1543.25	18.0353	1440.49
																																1542.24	17.9035	822.554
																																1541.22	-7.5285	2427.12
																																1540.21	-29.1469	1283.96
																																1539.2	-28.1447	2410.4
																																1538.18	-22.8902	2294.8
																																1537.17	1.42643	2203.27
																																1536.16	10.6015	822.976
																																1535.14	12.0601	1662.79
																																1534.13	30.2757	1595.75
																																1533.11	53.6911	1338.04
																																1532.1	71.3335	1009.03
																																1531.08	48.9539	1109.52
																																1530.07	49.6061	780.98
																																1529.05	58.9462	2002.05
																																1528.04	59.2911	1745.26
																																1527.02	42.0171	2036.73
																																1526.01	32.1512	3019.04
																																1524.99	15.9285	2429.23
																																1523.97	49.3441	2601.77
																																1522.96	74.6449	2084
																																1521.94	83.6142	3304.14
																																1520.92	72.9774	6189.72
																																1519.91	92.588	6124.05
																																1518.89	98.9129	3560.9
																																1517.87	95.8034	3234.5
																																1516.85	107.423	1719.49
																																1515.83	115.081	2439.92
																																1514.82	100.349	3683.09
																																1513.8	153.899	1741.66
																																1512.78	192.46	1701.84
[truncated: 1,255 more rows]

## Sheet: figure-3
figure-3 c						figure-3 f										figure-3 g										figure-3 h
PAAm	Glass	PGL	PTFE			Skin	Skin	Heart	Heart	Liver	Liver	Lung	Lung			Skin	Skin	Heart	Heart	Liver	Liver	Lung	Lung			Skin	Skin	Heart	Heart	Liver	Liver	Lung	Lung
21.03	34.11	73.3	93.87			33	15.96	41.27	20.8975	43.71	15.8349	41	10.7724			95.71	40.9566	110	50.9889	101.43	34.9778	136.67	38.1547			65.64	20.9856	80.99	27.9841	63.41	19.5778	46.29	34.8457
17.6	46.72	59.2	95.69			33.9	12.98	36.23	12.9584	59.83	12.9368	41.25	12.9152			89.17	25.9844	134.17	52.1659	111	60.9512	152.5	47.2654			51.98	31.57	54	23.9846	78.1	29.6351	76.29	18.5942
20.05	40.53	61.47	97.09			40.25	11.8555	44.44	10.9854	43.25	10.1153	40.3	19.2451			147	50.9874	115.33	39.5814	143.33	50.8111	101.67	53.6944			61.36	27.9844	59.67	19.8451	92.69	31.9846	72.42	16.2467
20.11	41.83	61.78	98.14

## Sheet: figure-4
figure-4 b													figure-4 c									figure-4 g
Positive control			Negative control			PGL hydrogel			PGL ethanol gel				Time(h)	PGL ethanol gel			Ethanol						RBC (*1012/L)			WBC (*109/L)			PLT (*1011/L)				ALB （g/L）			ALT (U/L)			AST (U/L)			TP (G/L)			CREA (μmol/L)			UREA (mmo/L)
99.5	99.8	99.99	99.87	99.3	99.93	99.9	99.67	100	5.67	16.67	6.9		0.5	1.5047	1.49425	1.75549	1.06583	2.02717	2.16301			Control	7.22	7.06	7.77	6.26	7.26	7.71	9.58	8.59	9.29	Control	24.8	26.8	25.8	61.1	52.3	53.6	113.6	150.4	159.3	50.6	49.4	55.4	22.9	20.8	21.2	6.46	4.75
													1	1.76594	1.88088	2.65413	2.98851	1.55695	2.3093			D 7	6.31	8.56	6.36	7.93	7.52	7.03	9.28	8.87	8.42	D 7	29	28.8	24.9	59.8	61	63.9	169.4	134.6	129.8	48.2	56.1	54.2	30.1	24.9	26	6.18	5.94
													3	2.36155	1.02403	1.27482	1.64054	1.31661	1.94357			D 14	6.41	8.19	6.69	6.87	6.1	7.54	9.23	9.79	9.67	D 14	24.9	25.2	28.2	63.1	51	48.4	136.4	170.7	144.7	47.3	48.6	47	26.7	20.1	26.3	5	3.45
													6	0.877743	0.877743	0.992685	0.323929	1.02403	0.877743			D 28	7.56	7.18	6.75	7.56	7.57	6.57	9.64	9.79	9.65	D 28	25	25.2	26.2	50.4	63.5	62.8	150.6	129	130.9	47.4	48.8	51.6	25.7	26.9	21.5	5.05	3.48
													12	0.700104	0.449321	0.815047	0.31348	0.323929	0.428422
													24	0.344828	0.31348	0.449321
[truncated: 7 more columns]

## Sheet: figure-5
figure-5 b c									figure-5 e
Time(day)	pH=7.4			pH=6.5						Control			DOX solution			PGLethanol gel			PGL/DOX ethanol gel
0.0412	5.95	4.75	6.226	5.53	4.054	3.838			cell viability	100	100	99.9	73.27	74.87	69.24	9.74	9.66	23.79	0	0.1	0.33
0.083	6.694	6.262	7.966	6.694	6.166	8.422
0.125	7.714	6.994	9.418	7.174	9.706	10.234
0.25	13.386	9.606	11.874	11.55	12.018	11.622
0.5	15.884	17.18	18.02	14.948	14.084	17.66
1	18.788	17.804	19.172	19.556	18.884	19.892
2	31.66	33.7	32.02	30.22	29.38	32.86
3	39.46	37.3	47.86	44.5	41.62	41.86
7	73.18	70.42	67.54	67.54	70.18	68.38
10	73.9	71.38	68.5	70.78	71.14	70.66
14	74.86	71.26	72.1	72.46	71.62	72.7

## Sheet: figure-6
figure-5 b
day	Control					DOX solution					PGL ethanol gel					Ethanol					PGL/DOX hydrogel
0	87.5	75	75	87.5	75	75	62.5	75	75	87.5	75	75	87.5	62.5	87.5	87.5	87.5	75	75	75	75	75	75	87.5	87.5
1	87.5	100	87.5	100	87.5	108	75	75	75	100	75	75	87.5	62.5	87.5	87.5	87.5	75	75	75	75	87.5	75	87.5	87.5
3	269.5	245	245	220.5	196	126	87.5	87.5	87.5	162	87.5	87.5	87.5	75	126	87.5	87.5	75	75	87.5	62.5	75	48	56	87.5
5	416	384	352	445.5	405	196	144	126	144	269.5	126	112.5	87.5	87.5	126	100	126	75	87.5	100	40	48	48	27	48
7	700	600	700	600	665.5	364.5	220.5	196	220.5	294	144	100	144	144	196	100	126	108	100	144	32	40	48	22.5	48
10	1080	907.5	1080	1008	936	405	445.5	318.5	405	448	196	144	196	220.5	196	144	196	144	144	196	32	40	40	22.5	40
figure-5 c
Control	DOX solution	PGL ethanol gel	Ethanol	PGL-DOX ethanol gel
0.4091	0.2256	0.1175	0.0979	0.0274
0.4145	0.2085	0.0967	0.1098	0.0515
0.3992	0.196	0.1458	0.1056	0.0322
0.4892	0.2449	0.1476	0.1434	0.0276
0.5121	0.2765	0.1139	0.1439	0.022
figure-5 d
Control	DOX solution	PGL ethanol gel	Ethanol	PGL-DOX ethanol gel
0	44.8546	71.2784	76.0694	93.3024
0	49.6984	76.6707	73.5102	87.5754
0	50.9018	63.477	73.5471	91.9339
0	49.9387	69.8283	70.6868	94.3581
0	46.0066	77.7583	71.9	95.704
figure-5 f
Control					DOX solution					PGL ethanol gel					Ethanol					PGL/DOX ethanol gel
13.9801	13.3904	2.01704	4.06675	2.83115	6.12128	15.8411	41.6981	26.1211	29.4211	61.8354	59.1398	21.4604	60.7171	60.2611	22.2277	37.5682	62.181	33.306	49.8344	79.5028	95.38	90.936	80.522	82.858
figure-5 g
Control	DOX solution	PGL ethanol gel	Ethanol	PGL-DOX ethanol gel
43.8763	31.6722	20.2253	27.5869	3.39909
46.5638	32.1387	23.6751	29.89	5.93473
55.9083	38.3718	19.6345	28.8607	6.34742
63.2183	39.5628	21.1964	17.3146	0.0003
74.1547	55.2444	31.0526	34.1157	7.081

## Sheet: supporting
Fig. S3														Fig. S4
	0.5h			1h			3h			6h					Control					DOX solution					PGL ethanol gel					Ethanol					PGL/DOX ethanol gel
sikn	30.2308	24.9	31.2857	33	33.9	40.25	61	70.5714	64.5333	79.125	70.7	78.5		0	20.1	20.6	22	23	23.4	20.5	19.6	20.1	20	21	23.9	22.7	22.4	21	23.6	20.3	21.9	22	20	23	20	22	20.7	22.5	18.4
heart	22.125	23.3333	25.5556	41.27	36.23	44.44	55.1429	54.375	64.125	54.8889	61.1	74.3571		1	20.3	20.8	22.5	23.5	23.6	20.6	19.4	20.4	20	21.4	23.9	22.8	22.7	21.2	23.6	20.4	21.9	22.2	20.2	23	20.1	22.1	21	22.5	18.6
liver	21.25	19.7778	17.2	43.71	59.83	43.25	68.6667	58	53.5714	74.6667	59.25	62.4		3	20.4	21	22.5	23.5	23.9	20.8	19.7	20.8	20.5	21.9	24.1	22.8	22.9	22.5	23.9	20.4	22.1	22.4	20.3	23.2	20.3	22.3	21	22.7	18.6
lung	17.375	18.25	18.625	41	41.25	40.3	56.4	60.8571	58.3077	66.8571	55.6667	64.3333		5	20.4	21.7	23.3	22.7	24.2	20.8	20	21	20.5	21.8	24.4	23.2	22.6	22.5	24.1	20.5	22.6	22.9	20.3	23.2	20.3	22.9	20.9	22.9	19.4
														7	19.8	21.2	22.1	22.6	23.7	20.6	19.6	20.8	20.8	22.8	24.3	23.4	22.8	22.6	24.2	20.7	23.2	22.6	20.6	23.1	20.5	23.2	21.5	23	19.8
														10	19.9	22.1	22.7	22.5	23.6	21	19.9	21.1	21	23.4	25.1	23	23.3	22.6	24.3	20.8	23.8	22.8	20.9	23.8	21.3	23.4	22.5	23.3	20.2
